# Supplementary material for: (1RS,2RS)-4,4′-(1-Aza­niumyl-2-hy­droxy­ethane-1,2-di­yl)dipyridinium tetra­chlorido­platinate(II) chloride
Source: Acta Crystallogr Sect E Struct Rep Online. 2013 Feb 20;69(Pt 3):m157–8. doi: 10.1107/S160053681300425X (PMC3588516; doi:10.1107/S160053681300425X)
Supplement: Supplementary file 1 [file e-69-0m157-sup1.cif]

##############################################################################
#                                                                            #
# This CIF contains the data in a paper accepted for publication in          #
# Acta Crystallographica Section E. It conforms to the requirements of       #
# Notes for Authors for Acta Crystallographica Section E, and has been       #
# peer reviewed under the auspices of the IUCr Commission on Journals.       #
#                                                                            #
# Full details of the Crystallographic Information File format               #
# are given in the paper "The Crystallographic Information File (CIF):       #
# a New Standard Archive File for Crystallography" by S. R. Hall, F. H.      #
# Allen and I. D. Brown [Acta Cryst. (1991), A47, 655-685].                  #
#                                                                            #
# The current version of the core CIF dictionary is obtainable from          #
# ftp://ftp.iucr.org/pub/cif_core.dic.                                       #
#                                                                            #
# Software is freely available for graphical display of the structure(s)     #
# in this CIF. For information consult the CIF software page                 #
# http://www.iucr.org/resources/cif/software.                                #
#                                                                            #
# This file may be used for bona fide research purposes within the           #
# scientific community so long as proper attribution is given to the journal # 
# article from which it was obtained.                                        #
#                                                                            #
##############################################################################
data_I
_audit_creation_method     SHELXL-97
_chemical_name_systematic
;\
(1<i>RS</i>,2<i>RS</i>)-4,4'-(1-Azaniumyl-2-hydroxyethane-1,2-diyl)dipyridinium
tetrachloridoplatinate(II) chloride
;
_chemical_name_common     ?
_chemical_formula_moiety     'C12 H16 N3 O 3+, Pt Cl4 2-, Cl -'
_chemical_formula_sum     'C12 H16 Cl5 N3 O Pt'
_chemical_formula_iupac     '(C12 H16 N3 O) [Pt Cl4] Cl'
_chemical_formula_weight     590.62
_chemical_melting_point     ?
_symmetry_cell_setting     triclinic
_symmetry_space_group_name_H-M     'P -1'
_symmetry_space_group_name_Hall     '-P 1'
loop_
    _symmetry_equiv_pos_site_id
    _symmetry_equiv_pos_as_xyz
    1 x,y,z
    2 -x,-y,-z
_cell_length_a     7.636(2)
_cell_length_b     8.082(2)
_cell_length_c     14.599(4)
_cell_angle_alpha     88.689(4)
_cell_angle_beta     84.240(4)
_cell_angle_gamma     70.148(4)
_cell_volume     843.1(4)
_cell_formula_units_Z     2
_cell_measurement_reflns_used     926
_cell_measurement_theta_min     2.68
_cell_measurement_theta_max     27.50
_cell_measurement_temperature     100(2)
_exptl_crystal_description     'rectangular prism'
_exptl_crystal_colour     orange
_exptl_crystal_size_max     0.50
_exptl_crystal_size_mid     0.26
_exptl_crystal_size_min     0.12
_exptl_crystal_density_diffrn     2.326
_exptl_crystal_density_meas     ?
_exptl_crystal_density_method     'not measured'
_exptl_crystal_F_000     560
_exptl_absorpt_coefficient_mu     9.116
_exptl_absorpt_correction_type     multi-scan
_exptl_absorpt_process_details     '(SADABS; Sheldrick, 1996)'
_exptl_absorpt_correction_T_min     0.0921
_exptl_absorpt_correction_T_max     0.4076
_exptl_special_details
;
Spectroscopic and other analytical data for the title compound: IR (KBr,
cm^-1^): 3409, 3198, 3071, 2882, 2825, 1706, 1620, 1500, 1417, 1331, 1295,
1232, 1031, 857 and 693. TGA: Calcd. for HCl: 4.32. Found: 4.75% (310--398
K); Calcd. for 2HCl: 8.65. Found: 8.23% (398--498 K).
;
_diffrn_ambient_temperature     100(2)
_diffrn_radiation_type     MoK\a
_diffrn_radiation_wavelength     0.71073
_diffrn_radiation_source     'fine-focus sealed tube'
_diffrn_radiation_monochromator     graphite
_diffrn_measurement_device_type     'Bruker SMART CCD area-detector'
_diffrn_measurement_method     'phi and omega scans'
_diffrn_detector_area_resol_mean     ?
_diffrn_reflns_number     5093
_diffrn_reflns_av_R_equivalents     0.0429
_diffrn_reflns_av_sigmaI/netI     0.0647
_diffrn_reflns_theta_min     2.68
_diffrn_reflns_theta_max     25.00
_diffrn_reflns_theta_full     25.00
_diffrn_measured_fraction_theta_max     0.979
_diffrn_measured_fraction_theta_full     0.979
_diffrn_reflns_limit_h_min     -8
_diffrn_reflns_limit_h_max     9
_diffrn_reflns_limit_k_min     -8
_diffrn_reflns_limit_k_max     9
_diffrn_reflns_limit_l_min     -17
_diffrn_reflns_limit_l_max     16
_diffrn_standards_number     ?
_diffrn_standards_interval_count     ?
_diffrn_standards_interval_time     ?
_diffrn_standards_decay_%     ?
_refine_special_details
;
Refinement of <i>F</i>^2^ against ALL reflections. The weighted <i>R</i>-factor
<i>wR</i> and goodness of fit <i>S</i> are based on <i>F</i>^2^, conventional
<i>R</i>-factors <i>R</i> are based on <i>F</i>, with <i>F</i> set to zero for
negative <i>F</i>^2^. The threshold expression of <i>F</i>^2^ >
\s(<i>F</i>^2^) is used only for calculating <i>R</i>-factors(gt) <i>etc</i>.
and is not relevant to the choice of reflections for refinement.
<i>R</i>-factors based on <i>F</i>^2^ are statistically about twice as large
as those based on <i>F</i>, and <i>R</i>- factors based on ALL data will be
even larger.
;
_reflns_number_total     2911
_reflns_number_gt     2726
_reflns_threshold_expression     I>2sigma(I)
_refine_ls_structure_factor_coef     Fsqd
_refine_ls_matrix_type     full
_refine_ls_R_factor_all     0.0396
_refine_ls_R_factor_gt     0.0375
_refine_ls_wR_factor_gt     0.0903
_refine_ls_wR_factor_ref     0.0913
_refine_ls_goodness_of_fit_ref     1.047
_refine_ls_restrained_S_all     1.046
_refine_ls_number_reflns     2911
_refine_ls_number_parameters     217
_refine_ls_number_restraints     6
_refine_ls_hydrogen_treatment     mixed
_refine_ls_weighting_scheme     calc
_refine_ls_weighting_details
                 'calc w=1/[\s^2^(Fo^2^)+(0.0430P)^2^] where P=(Fo^2^+2Fc^2^)/3'
_atom_sites_solution_hydrogens     geom
_atom_sites_solution_primary     direct
_atom_sites_solution_secondary     difmap
_refine_ls_shift/su_max     0.000
_refine_ls_shift/su_mean     0.000
_refine_diff_density_max     2.342
_refine_diff_density_min     -1.977
_refine_ls_extinction_method     none
_refine_ls_extinction_coef     ?
loop_
    _atom_type_symbol
    _atom_type_description
    _atom_type_scat_dispersion_real
    _atom_type_scat_dispersion_imag
    _atom_type_scat_source
    'C' 'C' 0.0033 0.0016
                         'International Tables Vol C Tables 4.2.6.8 and 6.1.1.4'
    'H' 'H' 0.0000 0.0000
                         'International Tables Vol C Tables 4.2.6.8 and 6.1.1.4'
    'N' 'N' 0.0061 0.0033
                         'International Tables Vol C Tables 4.2.6.8 and 6.1.1.4'
    'O' 'O' 0.0106 0.0060
                         'International Tables Vol C Tables 4.2.6.8 and 6.1.1.4'
    'Cl' 'Cl' 0.1484 0.1585
                         'International Tables Vol C Tables 4.2.6.8 and 6.1.1.4'
    'Pt' 'Pt' -1.7033 8.3905
                         'International Tables Vol C Tables 4.2.6.8 and 6.1.1.4'
_computing_data_collection     'SMART (Bruker, 2000)'
_computing_cell_refinement     '<i>SAINT-Plus-NT</i> (Bruker 2001)'
_computing_data_reduction     '<i>SAINT-Plus-NT</i> (Bruker 2001)'
_computing_structure_solution     'SHELXS97 (Sheldrick, 2008)'
_computing_structure_refinement     'SHELXL97 (Sheldrick, 2008)'
_computing_molecular_graphics
;ORTEP-3 for Windows (Farrugia, 2012) and
<i>Mercury</i> (Macrae <i>et al.</i>, 2008)
;
_computing_publication_material     'publCIF (Westrip, 2010)'
loop_
    _atom_site_type_symbol
    _atom_site_label
    _atom_site_fract_x
    _atom_site_fract_y
    _atom_site_fract_z
    _atom_site_U_iso_or_equiv
    _atom_site_thermal_displace_type
    _atom_site_calc_flag
    _atom_site_refinement_flags
    _atom_site_occupancy
    _atom_site_disorder_assembly
    _atom_site_disorder_group
    O O1 -0.0077(7) 0.6320(7) 0.1932(4) 0.0269(17) Uani d D 1.000 . .
    N N1 0.3686(8) 0.5578(8) 0.1506(4) 0.0204(17) Uani d D 1.000 . .
    N N2 0.0968(8) 1.1792(8) 0.0449(4) 0.0209(19) Uani d D 1.000 . .
    N N3 0.2400(9) 0.3227(9) 0.4748(4) 0.025(2) Uani d D 1.000 . .
    C C1 0.2559(9) 0.7175(9) 0.2054(5) 0.018(2) Uani d . 1.000 . .
    C C2 0.0855(10) 0.6886(9) 0.2597(5) 0.021(2) Uani d . 1.000 . .
    C C3 0.1431(9) 0.5553(9) 0.3366(5) 0.019(2) Uani d . 1.000 . .
    C C4 0.2175(10) 0.5946(10) 0.4125(5) 0.023(2) Uani d . 1.000 . .
    C C5 0.2658(10) 0.4784(10) 0.4820(5) 0.024(2) Uani d . 1.000 . .
    C C6 0.1694(11) 0.2782(10) 0.4047(5) 0.027(3) Uani d . 1.000 . .
    C C7 0.1181(10) 0.3947(9) 0.3338(5) 0.022(2) Uani d . 1.000 . .
    C C8 0.1965(9) 0.8788(9) 0.1453(5) 0.019(2) Uani d . 1.000 . .
    C C9 0.0633(10) 1.0334(9) 0.1822(5) 0.022(2) Uani d . 1.000 . .
    C C10 0.0133(10) 1.1822(9) 0.1300(5) 0.022(2) Uani d . 1.000 . .
    C C11 0.2254(10) 1.0358(9) 0.0076(5) 0.022(2) Uani d . 1.000 . .
    C C12 0.2759(10) 0.8818(9) 0.0559(5) 0.020(2) Uani d . 1.000 . .
    Pt Pt1 0.63165(3) 0.09264(3) 0.31275(2) 0.01460(10)
                                                      Uani d . 1.000 . .
    Cl Cl1 0.6085(3) -0.1851(2) 0.32558(12) 0.0222(6) Uani d . 1.000 . .
    Cl Cl2 0.4705(3) 0.1426(2) 0.18394(12) 0.0226(5) Uani d . 1.000 . .
    Cl Cl3 0.6558(2) 0.3685(2) 0.30103(12) 0.0192(5) Uani d . 1.000 . .
    Cl Cl4 0.8053(3) 0.0399(2) 0.43690(13) 0.0259(6) Uani d . 1.000 . .
    Cl Cl5 0.2607(2) 0.4569(2) 0.96236(11) 0.0201(5) Uani d . 1.000 . .
    H H1 0.33450 0.73790 0.24990 0.0210 Uiso c R 1.000 . .
    H H1' -0.117(5) 0.650(12) 0.218(5) 0.0400 Uiso d D 1.000 . .
    H H1A 0.317(10) 0.528(10) 0.107(4) 0.0310 Uiso d D 1.000 . .
    H H1B 0.480(4) 0.560(11) 0.137(5) 0.0310 Uiso d D 1.000 . .
    H H1C 0.407(11) 0.467(6) 0.185(4) 0.0310 Uiso d D 1.000 . .
    H H2 0.00200 0.80100 0.28680 0.0250 Uiso c R 1.000 . .
    H H2' 0.071(11) 1.280(4) 0.022(5) 0.0320 Uiso d D 1.000 . .
    H H3' 0.273(11) 0.258(9) 0.520(4) 0.0370 Uiso d D 1.000 . .
    H H4 0.23480 0.70270 0.41600 0.0270 Uiso c R 1.000 . .
    H H5 0.31520 0.50550 0.53290 0.0290 Uiso c R 1.000 . .
    H H6 0.15420 0.16900 0.40300 0.0320 Uiso c R 1.000 . .
    H H7 0.06670 0.36490 0.28420 0.0270 Uiso c R 1.000 . .
    H H9 0.00840 1.03550 0.24220 0.0260 Uiso c R 1.000 . .
    H H10 -0.07810 1.28470 0.15380 0.0270 Uiso c R 1.000 . .
    H H11 0.28160 1.03940 -0.05160 0.0270 Uiso c R 1.000 . .
    H H12 0.36310 0.78010 0.02890 0.0240 Uiso c R 1.000 . .
loop_
    _atom_site_aniso_label
    _atom_site_aniso_U_11
    _atom_site_aniso_U_22
    _atom_site_aniso_U_33
    _atom_site_aniso_U_12
    _atom_site_aniso_U_13
    _atom_site_aniso_U_23
    O1 0.026(3) 0.035(3) 0.023(3) -0.015(3) -0.001(2) -0.001(2)
    N1 0.020(3) 0.021(3) 0.018(3) -0.005(3) 0.001(3) 0.002(3)
    N2 0.022(3) 0.013(3) 0.027(4) -0.006(3) 0.000(3) 0.002(3)
    N3 0.020(3) 0.029(4) 0.020(4) -0.003(3) 0.004(3) 0.005(3)
    C1 0.015(3) 0.019(4) 0.018(4) -0.005(3) -0.002(3) 0.000(3)
    C2 0.021(4) 0.021(4) 0.019(4) -0.004(3) -0.002(3) 0.000(3)
    C3 0.018(4) 0.024(4) 0.011(3) -0.006(3) 0.006(3) 0.000(3)
    C4 0.027(4) 0.022(4) 0.019(4) -0.010(3) 0.005(3) -0.007(3)
    C5 0.025(4) 0.032(4) 0.016(4) -0.012(3) 0.001(3) -0.006(3)
    C6 0.036(5) 0.023(4) 0.023(4) -0.016(4) 0.008(3) -0.003(3)
    C7 0.029(4) 0.026(4) 0.014(4) -0.012(3) -0.002(3) -0.004(3)
    C8 0.020(4) 0.022(4) 0.017(4) -0.011(3) 0.001(3) -0.005(3)
    C9 0.026(4) 0.020(4) 0.020(4) -0.010(3) 0.004(3) 0.000(3)
    C10 0.030(4) 0.018(4) 0.017(4) -0.007(3) 0.004(3) -0.003(3)
    C11 0.032(4) 0.022(4) 0.016(4) -0.013(3) -0.002(3) 0.002(3)
    C12 0.021(4) 0.020(4) 0.018(4) -0.007(3) 0.003(3) -0.003(3)
    Pt1 0.0164(2) 0.0135(2) 0.0136(2) -0.00490(10)
                                                 -0.00050(10)
                                                            -0.00170(10)
    Cl1 0.0271(10) 0.0188(9) 0.0244(10) -0.0119(8) -0.0050(7) 0.0010(7)
    Cl2 0.0248(10) 0.0238(9) 0.0193(9) -0.0077(8) -0.0047(7) -0.0010(7)
    Cl3 0.0255(9) 0.0136(8) 0.0182(9) -0.0068(7) 0.0000(7) -0.0018(6)
    Cl4 0.0365(11) 0.0214(9) 0.0243(10) -0.0127(8) -0.0144(8) 0.0043(7)
    Cl5 0.0198(9) 0.0204(9) 0.0201(9) -0.0076(7) 0.0006(7) 0.0024(7)
_geom_special_details
;
 Bond distances, angles etc. have been calculated using the
 rounded fractional coordinates. All su's are estimated
 from the variances of the (full) variance-covariance matrix.
 The cell esds are taken into account in the estimation of
 distances, angles and torsion angles
;
loop_
    _geom_bond_atom_site_label_1
    _geom_bond_atom_site_label_2
    _geom_bond_site_symmetry_1
    _geom_bond_site_symmetry_2
    _geom_bond_distance
    _geom_bond_publ_flag
    Pt1 Cl2 . . 2.303(2) no
    Pt1 Cl3 . . 2.2999(17) no
    Pt1 Cl1 . . 2.3127(18) no
    Pt1 Cl4 . . 2.300(2) no
    O1 C2 . . 1.428(10) no
    O1 H1' . . 0.84(6) no
    N1 C1 . . 1.484(9) no
    N2 C11 . . 1.324(9) no
    N2 C10 . . 1.335(9) no
    N3 C6 . . 1.314(10) no
    N3 C5 . . 1.346(10) no
    N1 H1B . . 0.86(5) no
    N1 H1C . . 0.86(5) no
    N1 H1A . . 0.86(7) no
    N2 H2' . . 0.84(4) no
    N3 H3' . . 0.84(6) no
    C1 C2 . . 1.539(11) no
    C1 C8 . . 1.517(10) no
    C2 C3 . . 1.529(10) no
    C3 C4 . . 1.384(11) no
    C3 C7 . . 1.377(10) no
    C4 C5 . . 1.358(11) no
    C6 C7 . . 1.378(10) no
    C8 C12 . . 1.386(10) no
    C8 C9 . . 1.394(10) no
    C9 C10 . . 1.370(10) no
    C11 C12 . . 1.372(10) no
    C1 H1 . . 0.9800 no
    C2 H2 . . 0.9800 no
    C4 H4 . . 0.9300 no
    C5 H5 . . 0.9300 no
    C6 H6 . . 0.9300 no
    C7 H7 . . 0.9300 no
    C9 H9 . . 0.9300 no
    C10 H10 . . 0.9300 no
    C11 H11 . . 0.9300 no
    C12 H12 . . 0.9300 no
loop_
    _geom_angle_atom_site_label_1
    _geom_angle_atom_site_label_2
    _geom_angle_atom_site_label_3
    _geom_angle_site_symmetry_1
    _geom_angle_site_symmetry_2
    _geom_angle_site_symmetry_3
    _geom_angle
    _geom_angle_publ_flag
    Cl3 Pt1 Cl4 . . . 89.28(6) no
    Cl1 Pt1 Cl4 . . . 90.27(7) no
    Cl1 Pt1 Cl2 . . . 90.20(6) no
    Cl1 Pt1 Cl3 . . . 179.55(7) no
    Cl2 Pt1 Cl3 . . . 90.24(6) no
    Cl2 Pt1 Cl4 . . . 177.33(8) no
    C2 O1 H1' . . . 105(5) no
    C10 N2 C11 . . . 122.4(6) no
    C5 N3 C6 . . . 123.5(7) no
    C1 N1 H1C . . . 112(4) no
    H1A N1 H1B . . . 117(7) no
    C1 N1 H1A . . . 117(5) no
    H1B N1 H1C . . . 93(8) no
    C1 N1 H1B . . . 109(5) no
    H1A N1 H1C . . . 107(7) no
    C11 N2 H2' . . . 125(5) no
    C10 N2 H2' . . . 112(5) no
    C6 N3 H3' . . . 124(5) no
    C5 N3 H3' . . . 113(5) no
    N1 C1 C8 . . . 111.6(6) no
    N1 C1 C2 . . . 110.4(6) no
    C2 C1 C8 . . . 111.2(6) no
    O1 C2 C1 . . . 105.6(6) no
    O1 C2 C3 . . . 112.3(6) no
    C1 C2 C3 . . . 111.8(6) no
    C2 C3 C7 . . . 121.2(7) no
    C2 C3 C4 . . . 120.9(6) no
    C4 C3 C7 . . . 118.0(7) no
    C3 C4 C5 . . . 121.3(7) no
    N3 C5 C4 . . . 118.0(7) no
    N3 C6 C7 . . . 119.5(7) no
    C3 C7 C6 . . . 119.8(7) no
    C9 C8 C12 . . . 118.2(6) no
    C1 C8 C9 . . . 119.2(6) no
    C1 C8 C12 . . . 122.6(6) no
    C8 C9 C10 . . . 119.9(7) no
    N2 C10 C9 . . . 119.6(7) no
    N2 C11 C12 . . . 120.3(7) no
    C8 C12 C11 . . . 119.6(7) no
    C8 C1 H1 . . . 108.00 no
    N1 C1 H1 . . . 108.00 no
    C2 C1 H1 . . . 108.00 no
    C3 C2 H2 . . . 109.00 no
    O1 C2 H2 . . . 109.00 no
    C1 C2 H2 . . . 109.00 no
    C3 C4 H4 . . . 119.00 no
    C5 C4 H4 . . . 119.00 no
    N3 C5 H5 . . . 121.00 no
    C4 C5 H5 . . . 121.00 no
    C7 C6 H6 . . . 120.00 no
    N3 C6 H6 . . . 120.00 no
    C3 C7 H7 . . . 120.00 no
    C6 C7 H7 . . . 120.00 no
    C8 C9 H9 . . . 120.00 no
    C10 C9 H9 . . . 120.00 no
    C9 C10 H10 . . . 120.00 no
    N2 C10 H10 . . . 120.00 no
    N2 C11 H11 . . . 120.00 no
    C12 C11 H11 . . . 120.00 no
    C11 C12 H12 . . . 120.00 no
    C8 C12 H12 . . . 120.00 no
loop_
    _geom_torsion_atom_site_label_1
    _geom_torsion_atom_site_label_2
    _geom_torsion_atom_site_label_3
    _geom_torsion_atom_site_label_4
    _geom_torsion_site_symmetry_1
    _geom_torsion_site_symmetry_2
    _geom_torsion_site_symmetry_3
    _geom_torsion_site_symmetry_4
    _geom_torsion
    _geom_torsion_publ_flag
    C11 N2 C10 C9 . . . . 1.2(12) no
    C10 N2 C11 C12 . . . . 1.0(12) no
    C6 N3 C5 C4 . . . . -0.6(12) no
    C5 N3 C6 C7 . . . . 0.1(12) no
    N1 C1 C2 O1 . . . . -53.4(7) no
    N1 C1 C2 C3 . . . . 69.1(7) no
    C8 C1 C2 O1 . . . . 71.1(7) no
    C8 C1 C2 C3 . . . . -166.5(6) no
    N1 C1 C8 C9 . . . . 168.8(7) no
    N1 C1 C8 C12 . . . . -14.3(10) no
    C2 C1 C8 C9 . . . . 45.1(9) no
    C2 C1 C8 C12 . . . . -138.1(7) no
    O1 C2 C3 C4 . . . . -173.2(7) no
    O1 C2 C3 C7 . . . . 5.1(10) no
    C1 C2 C3 C4 . . . . 68.4(9) no
    C1 C2 C3 C7 . . . . -113.4(8) no
    C2 C3 C4 C5 . . . . 178.7(7) no
    C7 C3 C4 C5 . . . . 0.4(12) no
    C2 C3 C7 C6 . . . . -179.2(7) no
    C4 C3 C7 C6 . . . . -0.9(11) no
    C3 C4 C5 N3 . . . . 0.3(12) no
    N3 C6 C7 C3 . . . . 0.7(12) no
    C1 C8 C9 C10 . . . . 177.5(7) no
    C12 C8 C9 C10 . . . . 0.5(11) no
    C1 C8 C12 C11 . . . . -175.3(7) no
    C9 C8 C12 C11 . . . . 1.6(11) no
    C8 C9 C10 N2 . . . . -1.9(12) no
    N2 C11 C12 C8 . . . . -2.4(12) no
loop_
    _geom_hbond_atom_site_label_D
    _geom_hbond_atom_site_label_H
    _geom_hbond_atom_site_label_A
    _geom_hbond_site_symmetry_A
    _geom_hbond_distance_DH
    _geom_hbond_distance_HA
    _geom_hbond_distance_DA
    _geom_hbond_angle_DHA
    _geom_hbond_publ_flag
    O1 H1' Cl1 1_465 0.84(6) 2.49(7) 3.250(6) 152(6) yes
    N1 H1A Cl5 1_554 0.86(7) 2.32(6) 3.148(6) 162(7) yes
    N1 H1B Cl5 2_666 0.86(5) 2.30(6) 3.097(7) 154(7) yes
    N1 H1C Cl2 . 0.86(5) 2.50(5) 3.214(6) 141(6) yes
    N1 H1C Cl3 . 0.86(5) 2.58(7) 3.242(6) 134(6) yes
    N2 H2' Cl5 1_564 0.84(4) 2.45(7) 3.088(6) 134(7) yes
    N2 H2' Cl5 2_576 0.84(4) 2.69(6) 3.272(6) 128(7) yes
    N3 H3' Cl1 2_656 0.84(6) 2.50(6) 3.275(6) 155(6) yes
    N3 H3' Cl4 2_656 0.84(6) 2.72(7) 3.286(7) 127(7) yes
    C1 H1 Cl1 1_565 0.98 2.71 3.660(8) 163 yes
    C5 H5 Cl3 2_666 0.93 2.71 3.604(8) 162 yes
    C10 H10 Cl3 1_465 0.93 2.73 3.459(8) 136 yes
    C10 H10 Cl5 2_576 0.93 2.74 3.308(7) 120 yes
    C11 H11 Cl2 2_665 0.93 2.64 3.449(8) 145 yes
data_global
_journal_date_recd_electronic     2013-02-05
_journal_date_accepted     2013-02-12
_journal_name_full     'Acta Crystallographica, Section E'
_journal_year     2013
_journal_volume     69
_journal_issue      3
_journal_page_first     m157
_journal_page_last     m158
_journal_paper_category     QM
_journal_paper_doi     10.1107/S160053681300425X
_journal_coeditor_code     SU2560
_publ_contact_author_name     'Jose J. Campos-Gaxiola'
_publ_contact_author_address
;
Facultad de Ingenieria Mochis, Universidad Autonoma de Sinaloa, Fuente Poseidon
y Prol. A. Flores S/N, C.P.81223, C.U. Los Mochis, Sinaloa, Mexico
;
_publ_contact_author_email     'gaxiolajose@yahoo.com.mx'
_publ_contact_author_fax     '(52) 668 8127641'
_publ_contact_author_phone     '(52) 668 8127641'
_publ_section_title
;
(1<i>RS</i>,2<i>RS</i>)-4,4'-(1-Azaniumyl-2-hydroxyethane-1,2-diyl)dipyridinium
tetrachloridoplatinate(II) chloride
;
loop_
    _publ_author_name
    _publ_author_footnote
    _publ_author_address
    'Campos-Gaxiola, Jos\'e J.' .
;
Facultad de Ingenieria Mochis, Universidad Aut\'onoma de Sinaloa,
Fuente Poseid\'on y Prol. A. Flores S/N, CP 81223, C.U. Los Mochis, Sinaloa,
Mexico
;
    'Almaral-Sanchez, Jorge L.' .
;
Facultad de Ingenieria Mochis, Universidad Aut\'onoma de Sinaloa,
Fuente Poseid\'on y Prol. A. Flores S/N, CP 81223, C.U. Los Mochis, Sinaloa,
Mexico
;
    'Cruz-Enr\'iquez, Adriana' .
;
Facultad de Ingenieria Mochis, Universidad Aut\'onoma de Sinaloa,
Fuente Poseid\'on y Prol. A. Flores S/N, CP 81223, C.U. Los Mochis, Sinaloa,
Mexico
;
    'H\"opfl, Herbert' .
;
Centro de Investigaciones Quimicas e Investigaci\'on en Qu\'imica,
Universidad Aut\'onoma del Estado de Morelos,
Av. Universidad 1001, CP 62210, Cuernavaca, Morelos, Mexico
;
    'Parra-Hake, Miguel' .
;
Centro de Graduados del Instituto Tecnologico de Tijuana, Blvd. Industrial S/N
Col. Otay, CP 22500, Tijuana, B.C., Mexico
;
