# Supplementary material for: (1RS,2RS)-4,4′-(1-Aza­niumyl-2-hy­droxy­ethane-1,2-di­yl)dipyridinium tetra­chlorido­platinate(II) chloride
Source: Acta Crystallogr Sect E Struct Rep Online. 2013 Feb 20;69(Pt 3):m157–8. doi: 10.1107/S160053681300425X (PMC3588516; doi:10.1107/S160053681300425X)
Supplement: Supplementary file 2 [file e-69-0m157-Isup2.hkl]

# 
# h,k,l, Fc-squared, Fo-squared, sigma(Fo-squared) and status flag 
# 
data_I
_shelx_title ' ppchm in P-1' 
_shelx_refln_list_code          4 
_shelx_F_calc_maximum      245.87 
_exptl_crystal_F_000       560.00 
_reflns_d_resolution_high  0.8409 
 
loop_ 
 _symmetry_equiv_pos_as_xyz 
 'x, y, z' 
 '-x, -y, -z' 
 
_cell_length_a     7.6361 
_cell_length_b     8.0824 
_cell_length_c    14.5988 
_cell_angle_alpha  88.689 
_cell_angle_beta   84.240 
_cell_angle_gamma  70.148 
 
_shelx_F_squared_multiplier     1.000 
 
loop_ 
 _refln_index_h 
 _refln_index_k 
 _refln_index_l 
 _refln_F_squared_calc 
 _refln_F_squared_meas 
 _refln_F_squared_sigma 
 _refln_observed_status 
   2   0   0     4686.31     4287.24    351.53 o 
   3   0   0     9744.36    10287.90    460.62 o 
   4   0   0     7380.50     7807.45    358.92 o 
   5   0   0     4095.10     4036.09    439.04 o 
   6   0   0      198.83      211.85     37.55 o 
   7   0   0     5118.23     5221.58    381.95 o 
   8   0   0     4957.95     5199.60    391.67 o 
  -8   1   0     1653.58     1757.40    172.83 o 
  -7   1   0     2069.95     2302.76    200.95 o 
  -6   1   0      619.68      723.44     88.46 o 
  -5   1   0    12946.62    14789.29    671.54 o 
  -4   1   0    11248.41    11548.48    719.21 o 
  -3   1   0      603.92      565.40     60.74 o 
  -1   1   0    18517.27    19013.51   1032.17 o 
   0   1   0    10532.57    12410.92    710.70 o 
   1   1   0      534.09      578.40     24.15 o 
   2   1   0     2614.69     2567.45     94.89 o 
   3   1   0     1944.85     1961.45    132.50 o 
   4   1   0     3359.40     3308.21    181.63 o 
   5   1   0        9.57       12.89     17.58 o 
   6   1   0     5612.19     5725.18    276.71 o 
   7   1   0     5234.27     5938.89    424.25 o 
   8   1   0      105.03      114.10     49.01 o 
  -7   2   0      134.17      173.99     56.03 o 
  -6   2   0     2866.95     2844.17    230.53 o 
  -5   2   0     4812.09     5040.78    258.03 o 
  -4   2   0      811.07      740.52     62.53 o 
  -3   2   0      163.06      160.28     32.89 o 
  -2   2   0      421.88      317.04     53.07 o 
  -1   2   0    10448.05    11365.30    742.87 o 
   0   2   0     5676.91     6120.37    283.96 o 
   1   2   0     2910.19     3660.94    131.69 o 
   2   2   0    16074.06    16961.27    585.36 o 
   3   2   0      899.08      953.20     43.65 o 
   4   2   0       74.75       77.89     13.44 o 
   5   2   0     1449.31     1504.47     88.19 o 
   6   2   0     5936.62     5847.42    281.59 o 
   7   2   0     4074.28     4298.95    220.38 o 
   8   2   0      396.13      526.44     81.96 o 
  -7   3   0      204.43      251.35     70.12 o 
  -6   3   0     4836.11     4050.15    311.76 o 
  -5   3   0     7614.51     7829.38    540.61 o 
  -4   3   0       40.97       26.61     20.91 o 
  -2   3   0     8638.94     8046.11    378.86 o 
  -1   3   0     2795.49     3163.08    299.27 o 
   0   3   0     1351.18     1457.42     79.85 o 
   1   3   0    34212.20    36162.04   2171.93 o 
   2   3   0    23648.67    24826.35    851.31 o 
   3   3   0     4114.83     4042.27    150.55 o 
   4   3   0      189.05      184.41     19.75 o 
   5   3   0    13394.41    13265.99    470.55 o 
   6   3   0    14059.56    13548.35   1343.38 o 
   7   3   0      718.18      687.47     59.90 o 
   8   3   0     2447.69     2748.34    228.78 o 
   9   3   0     3194.69     3849.79    309.79 o 
  -6   4   0     3987.44     4019.76    315.85 o 
  -5   4   0      128.24      117.09     43.46 o 
  -4   4   0     2605.48     2515.90    199.78 o 
  -3   4   0     9473.71     8047.45    786.48 o 
  -2   4   0     3548.99     3424.91    250.47 o 
  -1   4   0      473.84      401.36     55.15 o 
   0   4   0     9993.59    10807.28    488.17 o 
   1   4   0    30123.71    32893.73   1440.94 o 
   2   4   0    14333.81    16368.22    688.32 o 
   3   4   0      225.08      245.18     22.91 o 
   4   4   0     6737.73     6929.87    253.98 o 
   5   4   0     4499.01     4314.91    167.67 o 
   6   4   0      411.78      451.81     37.66 o 
   7   4   0      174.69      218.74     38.50 o 
   8   4   0     2798.28     2927.52    233.01 o 
  -5   5   0       70.25       61.43     41.05 o 
  -4   5   0     4467.42     4553.14    333.96 o 
  -3   5   0     5880.43     4999.30    269.20 o 
  -2   5   0      937.82      927.71     75.16 o 
  -1   5   0     2402.72     2528.53    141.92 o 
   0   5   0     5655.15     6130.01    231.72 o 
   1   5   0     6432.19     6427.31    301.89 o 
   2   5   0      148.42      209.78     24.19 o 
   3   5   0      292.07      320.30     36.88 o 
   4   5   0      898.04      842.62     47.98 o 
   5   5   0     1861.42     1827.45    100.28 o 
   6   5   0      101.57      109.01     27.64 o 
   7   5   0     2872.76     2830.37    223.81 o 
   8   5   0     3483.57     3366.37    262.23 o 
  -4   6   0     4109.63     4096.17    310.81 o 
  -3   6   0      219.56      200.73     64.57 o 
  -2   6   0       11.28       18.04     25.28 o 
  -1   6   0     2255.33     2295.42    136.51 o 
   0   6   0     3131.64     3200.60    139.08 o 
   1   6   0     1886.80     1626.97     81.69 o 
   2   6   0     2007.78     2099.81    104.36 o 
   3   6   0    10867.95    10877.27    694.88 o 
   4   6   0     3953.46     3997.41    287.51 o 
   5   6   0      169.75      134.91     47.11 o 
   6   6   0     2683.43     2636.58    212.20 o 
   7   6   0     6065.48     6022.74    420.52 o 
   8   6   0     2793.05     3032.56    246.24 o 
  -3   7   0      452.12      422.42     87.14 o 
  -2   7   0     4115.27     3953.87    262.74 o 
  -1   7   0     7846.62     7635.03    374.86 o 
   0   7   0     1386.44     1296.56    130.97 o 
   1   7   0     1781.32     1858.71    163.40 o 
   2   7   0     8830.05     8753.55    576.04 o 
   3   7   0     9753.64     9664.86    631.70 o 
   4   7   0     1401.22     1284.80    127.54 o 
   5   7   0       30.25       -0.58     31.34 o 
   6   7   0     5516.33     5324.58    380.86 o 
   7   7   0     6295.09     6379.13    448.65 o 
   8   7   0      420.94      492.47     86.05 o 
  -1   8   0     1048.72      904.67    115.85 o 
   0   8   0      140.01      141.56     58.14 o 
   1   8   0     2097.73     2122.85    188.75 o 
   2   8   0     6306.43     6341.08    442.87 o 
   3   8   0     4914.96     4881.70    354.64 o 
   4   8   0       24.46       52.01     40.61 o 
   5   8   0     2258.09     2106.92    189.33 o 
   6   8   0      928.67      953.90    117.46 o 
   7   8   0      264.99      368.51     78.89 o 
   0   9   0      307.78      386.70     86.70 o 
   1   9   0     2495.41     2437.89    217.82 o 
   2   9   0     1231.28     1345.35    146.38 o 
   3   9   0        9.48       22.72     38.64 o 
   4   9   0      962.44      974.43    118.70 o 
   5   9   0      492.72      509.64     89.63 o 
  -5  -9   1      923.15      930.53    120.31 o 
  -4  -9   1     2909.18     2910.57    243.39 o 
  -3  -9   1     1866.05     1814.81    175.60 o 
  -2  -9   1       10.82       22.42     40.61 o 
  -1  -9   1       60.16       70.20     50.26 o 
   0  -9   1      474.27      501.60     91.09 o 
  -7  -8   1      296.51      316.14     72.53 o 
  -6  -8   1       62.52       80.72     48.58 o 
  -5  -8   1     1362.48     1287.43    136.81 o 
  -4  -8   1     3767.63     3745.33    287.43 o 
  -3  -8   1     2633.91     2528.18    211.76 o 
  -2  -8   1      569.40      553.25     85.02 o 
  -1  -8   1     3221.20     3423.06    268.81 o 
   0  -8   1     2225.23     2262.73    200.14 o 
   1  -8   1      446.40      410.66     83.13 o 
   2  -8   1     1762.36     1871.06    200.07 o 
  -7  -7   1       32.66       46.68     43.61 o 
  -6  -7   1     2706.53     2574.05    213.37 o 
  -5  -7   1     7597.34     7250.42    491.45 o 
  -4  -7   1     5883.99     5913.03    409.27 o 
  -3  -7   1      780.66      771.58     94.74 o 
  -2  -7   1    10666.60    10150.03    659.67 o 
  -1  -7   1     7075.56     7364.08    495.83 o 
   0  -7   1     1157.90     1113.41     86.85 o 
   1  -7   1      334.62      355.88     50.40 o 
   2  -7   1     6405.94     6122.41    396.20 o 
   3  -7   1     5804.29     5025.75    399.85 o 
  -8  -6   1      470.14      445.14     79.04 o 
  -7  -6   1     2223.99     2037.82    177.72 o 
  -6  -6   1     2255.60     2217.81    185.24 o 
  -5  -6   1     2633.81     2769.74    215.85 o 
  -4  -6   1      161.72      182.61     49.16 o 
  -3  -6   1     3966.92     4204.17    234.95 o 
  -2  -6   1    11907.92    11843.63    540.66 o 
  -1  -6   1     3363.31     3209.64    168.95 o 
   0  -6   1      453.35      478.37     52.61 o 
   1  -6   1      448.62      419.20     57.09 o 
   2  -6   1     3876.85     3709.31    207.74 o 
   3  -6   1     1513.16     1473.17    116.42 o 
   4  -6   1      529.02      556.02    100.51 o 
  -8  -5   1       10.32       15.19     33.97 o 
  -7  -5   1     1671.35     1637.02    147.84 o 
  -6  -5   1     1820.94     1743.74    150.33 o 
  -5  -5   1      551.19      562.79     40.78 o 
  -4  -5   1      376.19      360.33     30.95 o 
  -3  -5   1    14228.95    15188.21    532.93 o 
  -2  -5   1     4914.13     5369.79    238.01 o 
  -1  -5   1       65.59       70.54     17.97 o 
   0  -5   1      909.18      933.71     76.71 o 
   1  -5   1      316.91      390.35     84.55 o 
   2  -5   1     4124.46     4283.64    259.57 o 
   3  -5   1      414.66      361.18     55.01 o 
   4  -5   1     3306.75     3203.19    278.89 o 
   5  -5   1     5437.85     5378.85    395.54 o 
  -8  -4   1     3699.90     4459.86    343.68 o 
  -7  -4   1     7720.10     8167.94    391.06 o 
  -6  -4   1      714.38      733.84     61.59 o 
  -5  -4   1     1346.22     1314.16     65.33 o 
  -4  -4   1     5627.16     5649.33    209.49 o 
  -3  -4   1    13473.38    13674.13    567.17 o 
  -2  -4   1     6455.10     7095.10    268.10 o 
  -1  -4   1     2427.94     2322.41    144.76 o 
   0  -4   1    14268.39    15290.04    684.33 o 
   1  -4   1    13605.68    14350.76    746.89 o 
   2  -4   1      199.71      175.70     32.68 o 
   3  -4   1     5392.42     4742.12    278.30 o 
   4  -4   1    14516.76     9898.75    700.07 o 
   5  -4   1     4389.86     3911.22    296.71 o 
   6  -4   1       93.46       86.27     46.53 o 
  -8  -3   1     5801.08     6114.27    445.58 o 
  -7  -3   1     7376.81     7876.61    375.80 o 
  -6  -3   1        1.84       19.43     20.02 o 
  -5  -3   1     3710.20     3885.78    193.64 o 
  -4  -3   1    12164.78    12174.51    428.89 o 
  -3  -3   1    14505.56    15137.91    527.12 o 
  -2  -3   1     2240.01     2108.56     82.46 o 
  -1  -3   1    32152.10    35335.88   1277.48 o 
   0  -3   1     8290.41     8885.35    401.67 o 
   1  -3   1     1495.32     1518.65    212.01 o 
   2  -3   1       87.52       88.15     24.53 o 
   5  -3   1      607.92      588.24     77.57 o 
   6  -3   1      681.92      691.45     92.04 o 
   7  -3   1     1336.63     1480.05    154.05 o 
  -8  -2   1     6377.41     5971.76    435.94 o 
  -7  -2   1      568.02      540.10     75.97 o 
  -6  -2   1     2160.91     2114.02    118.82 o 
  -5  -2   1     4541.99     4663.89    224.92 o 
  -4  -2   1      653.27      699.63     48.93 o 
  -3  -2   1      352.44      346.17     22.56 o 
  -2  -2   1     3653.96     3738.56    136.14 o 
  -1  -2   1    17811.11    19373.22    663.00 o 
   0  -2   1    15119.52    16173.00    711.82 o 
   1  -2   1       20.44       43.93     16.63 o 
   2  -2   1     1206.20      996.10     78.56 o 
   4  -2   1      666.60      536.40     62.65 o 
   5  -2   1      175.26      195.63     46.93 o 
   6  -2   1     1536.34     1557.69    145.87 o 
   7  -2   1     1545.80     1462.59    148.28 o 
  -8  -1   1      445.67      464.86     78.60 o 
  -7  -1   1      293.94      298.10     59.90 o 
  -6  -1   1     2785.16     3016.28    158.63 o 
  -5  -1   1     3480.12     3394.44    169.18 o 
  -4  -1   1      742.21      688.45     47.72 o 
  -3  -1   1     6801.03     6563.16    297.22 o 
  -2  -1   1    16834.26    17188.28    751.07 o 
  -1  -1   1    16276.48    17038.69    581.67 o 
   0  -1   1     1070.45      951.34     48.54 o 
   1  -1   1     6311.03     5639.21    436.08 o 
   2  -1   1     5867.94     5632.54    383.71 o 
   3  -1   1     6118.92     5842.03    286.45 o 
   4  -1   1       83.00      101.74     24.77 o 
   5  -1   1     9930.90    11188.63    522.60 o 
   6  -1   1     9651.63    11264.20    636.96 o 
   7  -1   1     2752.18     3082.08    250.18 o 
   8  -1   1      224.32      294.88     69.83 o 
  -8   0   1        0.95        4.02     31.99 o 
  -7   0   1     4361.38     4520.13    338.78 o 
  -6   0   1    12592.58    12767.98    849.30 o 
  -5   0   1     2758.43     2920.31    151.09 o 
  -4   0   1     1923.50     1991.70    105.97 o 
  -3   0   1     5586.36     5558.59    254.93 o 
  -2   0   1    46692.27    50320.91   2187.26 o 
  -1   0   1     2055.93     2226.63    101.16 o 
   1   0   1    15114.98    15596.00    649.03 o 
   2   0   1    22474.27    21801.44    908.54 o 
   3   0   1     2272.81     2148.09    111.93 o 
   4   0   1     8890.02     9433.26    432.68 o 
   5   0   1    19988.12    22465.46   1439.54 o 
   6   0   1     5198.95     5733.41    308.03 o 
   7   0   1       26.16       48.58     37.84 o 
   8   0   1      482.95      481.88     82.83 o 
  -8   1   1     1862.91     2073.54    194.45 o 
  -7   1   1     7166.24     7425.29    526.95 o 
  -6   1   1     6487.68     6650.42    468.51 o 
  -5   1   1      451.27      455.66     65.59 o 
  -4   1   1     6955.11     7609.02    381.99 o 
  -1   1   1      590.45      657.20     36.77 o 
   0   1   1    11557.55    13098.18    572.26 o 
   1   1   1    32612.22    35217.38   1422.31 o 
   2   1   1     4815.34     4832.30    172.34 o 
   3   1   1      817.19      863.30     41.59 o 
   4   1   1     4976.44     5076.85    240.09 o 
   5   1   1    10031.78    10339.86    810.69 o 
   6   1   1      510.58      470.31     49.15 o 
   7   1   1      258.79      274.85     42.44 o 
   8   1   1     1227.10     1375.67    140.76 o 
  -7   2   1     2621.34     2421.38    212.56 o 
  -6   2   1      581.57      654.78     87.87 o 
  -5   2   1     2097.25     1807.29    156.39 o 
  -4   2   1     3538.51     4011.39    205.66 o 
  -3   2   1      327.43      285.63     33.43 o 
  -2   2   1     1104.18      973.96    132.25 o 
  -1   2   1     1328.13     1730.30    123.23 o 
   0   2   1    20226.45    21250.19    929.97 o 
   1   2   1     3648.48     4354.61    156.15 o 
   2   2   1     2618.53     2736.87    101.92 o 
   3   2   1     8182.09     8373.13    296.33 o 
   4   2   1     6210.29     6039.67    220.79 o 
   5   2   1     1513.06     1468.12     69.16 o 
   6   2   1     1822.02     1676.47    101.49 o 
   7   2   1     3430.30     3704.21    196.05 o 
   8   2   1     1899.37     2130.52    189.33 o 
  -7   3   1      316.77      377.72     77.87 o 
  -6   3   1      827.03      792.69    101.09 o 
  -5   3   1     2124.44     2179.90    185.61 o 
  -4   3   1     4086.10     3935.18    286.92 o 
  -3   3   1     1334.63      862.59    105.19 o 
  -2   3   1      696.41      712.71     56.05 o 
  -1   3   1    24117.54    26279.45   1151.83 o 
   0   3   1    30121.57    31970.52   1398.66 o 
   1   3   1       10.31       19.36      9.06 o 
   2   3   1     6224.12     7191.89    255.49 o 
   3   3   1     7221.22     7812.78    279.23 o 
   4   3   1     6913.96     6996.86    254.14 o 
   5   3   1       10.30       30.93     13.26 o 
   6   3   1     6174.89     6113.72    232.34 o 
   7   3   1    13260.21    14043.66    836.12 o 
   8   3   1     2627.69     2891.12    165.80 o 
  -6   4   1     3644.41     4347.96    338.57 o 
  -5   4   1    11868.11    13164.25    884.73 o 
  -4   4   1     3886.81     3836.49    285.32 o 
  -3   4   1     1575.61     1361.57    189.63 o 
  -2   4   1     9730.40     9958.07    375.98 o 
  -1   4   1    12392.87    12876.68    607.08 o 
   0   4   1     5546.79     6098.58    352.69 o 
   1   4   1     1421.47     1488.06     81.97 o 
   2   4   1    21673.83    24873.42    854.64 o 
   3   4   1    11108.64    11608.87    409.68 o 
   4   4   1      767.20      727.64     42.59 o 
   5   4   1     3666.65     3415.71    192.29 o 
   6   4   1    15016.38    15215.94    543.07 o 
   7   4   1     2635.61     2607.43    209.86 o 
   8   4   1        2.99      -26.44     30.68 o 
  -5   5   1     2241.87     2422.70    210.44 o 
  -4   5   1        1.89       10.08     28.93 o 
  -3   5   1     1120.24     1166.39    110.81 o 
  -2   5   1     2554.21     2488.38    146.73 o 
  -1   5   1     2646.63     2637.06    146.57 o 
   0   5   1      579.60      684.25     50.52 o 
   2   5   1     5118.99     5369.49    201.79 o 
   3   5   1       59.33       70.70     15.85 o 
   4   5   1      250.15      237.72     31.75 o 
   5   5   1     1039.18      916.29     63.91 o 
   6   5   1     3631.33     3600.73    178.70 o 
   7   5   1      776.27      835.88     67.83 o 
   8   5   1      853.02      840.10    104.53 o 
  -4   6   1      765.40      826.07    101.31 o 
  -3   6   1     2198.11     2383.55    194.45 o 
  -2   6   1      236.00      286.71     45.65 o 
  -1   6   1       36.73       55.64     27.50 o 
   0   6   1     1682.33     1673.89     86.07 o 
   2   6   1     5532.61     5894.35    489.59 o 
   3   6   1        9.06        8.95     16.47 o 
   4   6   1     2432.84     2505.05    171.40 o 
   5   6   1     5596.24     5471.91    379.76 o 
   6   6   1     1827.44     1796.55    106.66 o 
   7   6   1      959.22      970.48    113.00 o 
   8   6   1     4504.11     4642.48    346.75 o 
  -3   7   1     3655.78     3797.49    290.57 o 
  -2   7   1      399.99      413.22     79.55 o 
  -1   7   1      476.87      564.50     88.39 o 
   0   7   1     9587.16    10274.21    671.43 o 
   1   7   1    18157.14    18527.18   1159.67 o 
   2   7   1        5.49       22.13     32.58 o 
   3   7   1     4660.62     4812.16    342.00 o 
   4   7   1     7630.10     7199.94    487.07 o 
   5   7   1     1643.06     1628.48    153.83 o 
   6   7   1       35.80       61.80     43.46 o 
   7   7   1     3517.02     3442.85    272.46 o 
   8   7   1     6084.12     5998.86    432.65 o 
  -1   8   1     3253.64     3144.17    259.17 o 
   0   8   1     2722.75     2796.11    233.89 o 
   1   8   1     1436.29     1499.84    150.11 o 
   2   8   1     1567.11     1490.86    146.82 o 
   3   8   1     4708.28     4532.18    334.11 o 
   4   8   1     1265.31     1019.93    117.31 o 
   5   8   1      212.91      195.40     62.53 o 
   6   8   1      570.00      538.93     87.58 o 
   7   8   1     3424.01     3060.17    255.51 o 
   0   9   1      655.67      722.13    109.64 o 
   1   9   1       15.19       11.03     40.83 o 
   2   9   1     3107.27     3114.80    259.24 o 
   3   9   1     2803.71     2968.86    248.21 o 
   4   9   1       54.96       67.13     47.41 o 
   5   9   1       40.13      105.48     47.11 o 
  -5  -9   2     2799.84     2706.77    233.75 o 
  -4  -9   2        1.38       40.25     47.48 o 
  -3  -9   2     2808.37     2803.12    238.57 o 
  -2  -9   2     1024.33     1080.56    127.98 o 
  -1  -9   2       71.11       95.47     51.72 o 
  -7  -8   2     1329.31     1301.89    143.32 o 
  -6  -8   2      524.26      577.35     91.23 o 
  -5  -8   2        9.75        8.98     39.08 o 
  -4  -8   2     1852.99     1844.62    170.78 o 
  -3  -8   2     3734.99     3751.10    286.78 o 
  -2  -8   2     1371.33     1440.68    144.56 o 
  -1  -8   2       72.66      100.66     49.89 o 
   0  -8   2     1773.26     1689.98    165.37 o 
   1  -8   2     6606.88     6638.09    628.56 o 
   2  -8   2     2037.99     1920.12    140.94 o 
  -7  -7   2     1158.00     1259.16    135.86 o 
  -6  -7   2     1539.22     1432.86    142.29 o 
  -5  -7   2      868.62      800.07     99.34 o 
  -4  -7   2    12447.32    12598.15    807.59 o 
  -3  -7   2    13547.82    13626.92    866.76 o 
  -2  -7   2      364.06      368.95     67.27 o 
  -1  -7   2     3157.76     2981.27    175.49 o 
   0  -7   2     7399.85     7489.53    365.94 o 
   1  -7   2     1696.71     1531.78    109.60 o 
   2  -7   2      322.13      359.67     57.77 o 
   3  -7   2     2519.46     2382.99    167.28 o 
  -8  -6   2     5914.44     6013.54    423.44 o 
  -7  -6   2     2113.09     2177.92    187.22 o 
  -6  -6   2      865.11      906.20    104.82 o 
  -5  -6   2     6426.08     6664.23    449.23 o 
  -4  -6   2     7797.23     7532.08    497.37 o 
  -3  -6   2     2310.03     2229.79    177.43 o 
  -2  -6   2      587.20      601.87     54.93 o 
  -1  -6   2     1448.99     1512.55     96.25 o 
   0  -6   2     4714.87     4462.07    228.67 o 
   1  -6   2     1627.75     1610.53    107.64 o 
   2  -6   2     4028.26     4070.32    317.02 o 
   3  -6   2     5128.76     4728.81    267.34 o 
   4  -6   2     1274.54     1103.42    143.53 o 
  -7  -5   2        0.65       -5.77     28.34 o 
  -6  -5   2      325.51      332.54     45.42 o 
  -5  -5   2     1536.81     1538.83    101.10 o 
  -4  -5   2     3513.66     3299.29    236.67 o 
  -3  -5   2      100.71      131.08     28.96 o 
  -2  -5   2     6725.57     6879.42    323.44 o 
  -1  -5   2     4488.77     4536.37    174.30 o 
   0  -5   2      209.16      256.60     38.17 o 
   1  -5   2     1837.14     1676.01    106.56 o 
   2  -5   2     4601.12     4252.11    227.10 o 
   3  -5   2     2688.31     2381.23    156.70 o 
   4  -5   2     1263.90     1113.88    104.13 o 
   5  -5   2      123.44      130.70     36.50 o 
  -8  -4   2     1032.02     1129.43    130.53 o 
  -7  -4   2      542.29      584.43     57.59 o 
  -6  -4   2     4536.06     4587.61    235.90 o 
  -5  -4   2     3295.86     3334.91    174.26 o 
  -4  -4   2       26.95       50.75     13.93 o 
  -3  -4   2     5082.37     4924.60    240.28 o 
  -2  -4   2    20270.96    20867.43    716.69 o 
  -1  -4   2     9332.42    10356.90    365.91 o 
   0  -4   2       46.68       45.89     19.20 o 
   1  -4   2     5281.04     5359.57    344.04 o 
   2  -4   2    17461.09    17355.75    790.29 o 
   3  -4   2     5985.36     5294.35    282.36 o 
   4  -4   2      404.45      320.81     58.84 o 
   5  -4   2     5108.83     4783.53    386.48 o 
   6  -4   2     3188.33     3171.27    259.02 o 
  -8  -3   2      930.44      955.22    114.61 o 
  -7  -3   2     5305.01     5767.08    416.80 o 
  -6  -3   2     4868.66     4928.38    243.45 o 
  -5  -3   2     2653.32     2518.21    134.51 o 
  -4  -3   2     2836.66     2721.89    139.79 o 
  -3  -3   2    37553.68    39166.73   1343.20 o 
  -2  -3   2    29485.19    29132.97   1044.70 o 
  -1  -3   2     3771.35     4059.84    146.71 o 
   0  -3   2    13004.76    13285.91    593.74 o 
   1  -3   2     9623.50    10616.87    483.35 o 
   2  -3   2     9359.89     9456.41    445.75 o 
   3  -3   2      534.13      505.10     71.18 o 
   5  -3   2     3843.75     3495.41    215.86 o 
   6  -3   2     2112.64     2019.34    179.03 o 
   7  -3   2        9.83       36.89     37.98 o 
  -8  -2   2     1201.86     1194.80    130.02 o 
  -7  -2   2     6910.56     6076.14    434.11 o 
  -6  -2   2     2176.48     2198.26    122.24 o 
  -5  -2   2      414.66      392.00     38.62 o 
  -4  -2   2    10242.25    10756.37    483.19 o 
  -3  -2   2     8448.66     8716.60    392.37 o 
  -2  -2   2     1502.20     1556.62     82.23 o 
  -1  -2   2     3852.84     3734.35    181.66 o 
   0  -2   2      207.00      191.10     23.96 o 
   1  -2   2      775.08      756.79    139.70 o 
   2  -2   2      280.72      217.09     34.50 o 
   3  -2   2      606.47      419.41     75.53 o 
   5  -2   2     3838.77     3811.11    210.56 o 
   6  -2   2       35.92       51.12     37.51 o 
   7  -2   2      591.13      677.72     93.35 o 
  -8  -1   2     2881.21     2848.63    240.76 o 
  -7  -1   2     2534.64     2277.41    194.15 o 
  -6  -1   2       41.96       54.27     32.07 o 
  -5  -1   2      925.12      911.06     61.23 o 
  -4  -1   2     1044.13     1022.62     73.08 o 
  -3  -1   2     5235.81     5610.74    255.47 o 
  -2  -1   2     3668.70     3565.96    163.71 o 
  -1  -1   2    21439.96    20494.28    896.99 o 
   0  -1   2    18031.28    18996.57   1050.17 o 
   1  -1   2     2657.37     2302.78    119.18 o 
   4  -1   2    11503.86    10364.99    493.11 o 
   5  -1   2     1669.75     1592.26    106.01 o 
   6  -1   2      405.37      422.19     54.05 o 
   7  -1   2     2209.02     2153.31    190.21 o 
   8  -1   2     3410.51     4206.54    332.43 o 
  -8   0   2     3506.16     3593.32    291.74 o 
  -7   0   2     1323.59     1202.18    126.73 o 
  -6   0   2     1155.09     1191.01    118.99 o 
  -5   0   2     8323.61     8286.57    559.82 o 
  -4   0   2    13092.65    13758.23    613.18 o 
  -3   0   2      120.95      125.59     18.70 o 
  -2   0   2    54329.10    56442.42   2449.75 o 
  -1   0   2    44894.27    47955.73   3032.77 o 
   1   0   2      365.29      330.29     19.41 o 
   2   0   2     3757.15     3581.14    211.18 o 
   3   0   2    33300.57    29455.03   1009.61 o 
   4   0   2    11997.71    14680.16    927.53 o 
   5   0   2      717.04      691.29     90.98 o 
   6   0   2    11555.38    12970.83    601.31 o 
   7   0   2     3694.36     4370.31    414.72 o 
   8   0   2      223.31      284.37     66.54 o 
  -7   1   2     1019.61      926.36    110.15 o 
  -6   1   2     7981.23     7089.35    497.07 o 
  -5   1   2     3243.30     3029.05    231.70 o 
  -4   1   2      174.02      232.37     42.66 o 
  -3   1   2     1013.95     1048.13     62.95 o 
  -2   1   2    12528.54    14004.97    619.99 o 
  -1   1   2    60452.60    69391.48   4110.27 o 
   0   1   2      350.56      462.34     21.43 o 
   1   1   2    16907.48    19831.86    679.61 o 
   2   1   2      639.26      604.26     30.62 o 
   3   1   2     3611.06     3720.63    139.83 o 
   4   1   2      474.59      459.98     32.58 o 
   5   1   2     3763.34     3949.71    315.37 o 
   6   1   2     2734.52     2884.78    214.72 o 
   7   1   2     1741.25     2064.48    129.23 o 
   8   1   2        1.76       21.62     35.21 o 
  -7   2   2     1055.01     1041.34    122.57 o 
  -6   2   2     4084.79     4292.59    325.20 o 
  -5   2   2     2203.80     2366.82    194.45 o 
  -4   2   2       13.26       27.68     28.20 o 
  -3   2   2     4389.68     4156.43    291.16 o 
  -1   2   2      231.39      214.71     29.55 o 
   0   2   2     1844.64     2097.97     79.59 o 
   1   2   2     2913.17     2865.72    130.35 o 
   2   2   2     1320.76     1575.80     63.04 o 
   3   2   2     4165.85     4046.01    163.51 o 
   4   2   2      355.54      360.15     26.42 o 
   5   2   2    15083.43    15676.41    553.83 o 
   6   2   2     8566.45     9144.02    427.53 o 
   7   2   2       18.59       29.73     24.16 o 
   8   2   2     1070.67     1256.74     95.31 o 
  -6   3   2     3097.33     3325.98    269.10 o 
  -5   3   2      119.25      115.34     44.27 o 
  -4   3   2     2247.82     2438.48    195.25 o 
  -3   3   2     3080.44     2903.49    393.17 o 
  -2   3   2     6700.93     6778.22    470.78 o 
  -1   3   2     1362.61     1427.75     65.10 o 
   0   3   2    15764.31    17365.32    598.41 o 
   1   3   2    23917.62    25836.98   1559.08 o 
   2   3   2     4985.23     5442.77    238.18 o 
   3   3   2     3154.43     3176.93    121.81 o 
   4   3   2    15838.40    16207.23    566.99 o 
   5   3   2    19990.65    20242.92    708.87 o 
   6   3   2      602.48      609.06     43.14 o 
   7   3   2     1330.66     1340.79     92.03 o 
   8   3   2     3065.23     3456.73    272.97 o 
  -6   4   2     1448.81     1807.44    175.67 o 
  -5   4   2     2062.10     2056.01    183.49 o 
  -4   4   2     6160.38     7039.98    490.94 o 
  -3   4   2     5292.32     5365.04    375.45 o 
  -2   4   2       80.57       94.16     29.44 o 
  -1   4   2     9405.65     9676.26    487.91 o 
   0   4   2    36883.70    41278.36   1407.58 o 
   1   4   2     5641.93     5737.06    370.92 o 
   2   4   2       93.94      142.12     17.28 o 
   3   4   2     3077.52     3323.17    128.87 o 
   4   4   2     8563.29     8153.04    295.50 o 
   5   4   2     6173.63     6178.43    232.25 o 
   6   4   2      639.44      679.59     57.06 o 
   7   4   2     3470.63     3336.63    173.50 o 
   8   4   2     3682.96     3877.18    298.24 o 
  -5   5   2     4121.10     4850.80    367.05 o 
  -4   5   2     2771.95     2866.82    231.26 o 
  -3   5   2       24.89       29.00     27.68 o 
  -2   5   2      663.01      717.85     59.24 o 
  -1   5   2     6235.20     6214.34    316.94 o 
   0   5   2     8148.72     8563.64    314.71 o 
   1   5   2     1736.71     1517.61    144.79 o 
   2   5   2     1045.15     1010.72     69.26 o 
   3   5   2     2836.53     3012.09    199.34 o 
   4   5   2     2701.51     2760.75    139.48 o 
   5   5   2      225.16      213.73     32.30 o 
   6   5   2     2926.40     2813.68    148.29 o 
   7   5   2     3331.36     3388.62    177.30 o 
   8   5   2      259.41      279.59     44.77 o 
  -4   6   2     1159.58     1324.68    138.42 o 
  -3   6   2       30.63       43.10     34.26 o 
  -2   6   2     2314.11     2363.75    187.14 o 
  -1   6   2     5721.05     5375.85    579.36 o 
   0   6   2      796.94      736.21     52.01 o 
   1   6   2     2643.81     2236.29    374.87 o 
   2   6   2     4462.11     4413.22    216.20 o 
   3   6   2     1339.41     1347.10    138.49 o 
   4   6   2      451.79      457.68     46.19 o 
   5   6   2     1481.82     1285.18    126.44 o 
   6   6   2     9228.70     9408.51    417.99 o 
   7   6   2     4814.56     4870.47    238.92 o 
   8   6   2      272.26      291.83     47.72 o 
  -3   7   2     2233.69     2287.86    195.76 o 
  -1   7   2     1922.81     2033.87    223.15 o 
   0   7   2      356.93      416.71     57.04 o 
   2   7   2    12565.81    12043.46    533.54 o 
   3   7   2     3417.90     3267.40    249.89 o 
   4   7   2      686.44      668.73     88.75 o 
   5   7   2     9120.79     8789.12    586.99 o 
   6   7   2     8440.16     7842.23    534.47 o 
   7   7   2      146.45      230.68     66.91 o 
   8   7   2      689.96      629.94     98.83 o 
   0   8   2     4266.66     4511.07    338.64 o 
   1   8   2     8271.96     8365.46    566.69 o 
   2   8   2     2574.10     2567.84    215.05 o 
   3   8   2       43.65      105.99     47.84 o 
   4   8   2      736.43      724.17     96.57 o 
   5   8   2     2365.29     2151.55    192.77 o 
   6   8   2     1726.44     1711.24    169.17 o 
   7   8   2      207.45      188.90     65.45 o 
   1   9   2     1760.76     2027.60    193.28 o 
   2   9   2      191.29      247.99     69.90 o 
   3   9   2      107.22      128.34     56.61 o 
   4   9   2     2631.08     2618.17    227.68 o 
   5   9   2      462.03      511.10     84.66 o 
  -5  -9   3     2635.13     2722.40    235.28 o 
  -4  -9   3     1141.96     1157.11    134.26 o 
  -3  -9   3      358.60      409.78     77.72 o 
  -2  -9   3      112.95      146.24     56.17 o 
  -1  -9   3     1744.84     1841.40    179.33 o 
  -6  -8   3     1618.66     1566.17    156.90 o 
  -5  -8   3     4775.60     4781.63    351.86 o 
  -4  -8   3      846.13      861.28    107.67 o 
  -3  -8   3      419.90      446.02     79.11 o 
  -2  -8   3     1161.18     1205.54    129.66 o 
  -1  -8   3     2141.76     2085.08    187.07 o 
   0  -8   3      669.89      645.69     67.36 o 
   1  -8   3      905.13      864.48     83.99 o 
   2  -8   3     4458.49     4549.42    285.35 o 
  -7  -7   3     3011.99     2966.08    240.47 o 
  -6  -7   3     5047.68     5270.74    376.04 o 
  -5  -7   3     3320.69     3476.67    265.81 o 
  -4  -7   3        3.54       26.52     38.28 o 
  -3  -7   3     5228.86     5186.23    364.64 o 
  -2  -7   3     8924.79     9361.67    443.12 o 
  -1  -7   3     1349.28     1380.31     96.25 o 
   0  -7   3      303.98      294.69     46.82 o 
   1  -7   3    11252.02    11211.03    584.55 o 
   2  -7   3     8590.30     8327.18    562.74 o 
   3  -7   3      341.11      334.10     66.21 o 
  -7  -6   3     3112.69     3309.47    255.00 o 
  -6  -6   3     3561.33     3659.80    271.95 o 
  -5  -6   3      740.53      650.03    115.96 o 
  -4  -6   3     5933.18     5725.52    390.06 o 
  -3  -6   3     9255.62     9471.15    610.95 o 
  -2  -6   3     1655.50     1713.26    111.50 o 
  -1  -6   3        2.58       13.79     23.65 o 
   0  -6   3     2176.05     2157.67    128.81 o 
   1  -6   3     4882.27     4750.11    247.97 o 
   2  -6   3     2082.58     2053.65    172.42 o 
   3  -6   3        4.99       12.09     29.94 o 
   4  -6   3      762.66      659.49     84.52 o 
  -7  -5   3      960.11     1066.86     84.81 o 
  -6  -5   3      176.53      184.90     37.68 o 
  -5  -5   3     1092.94     1030.73    122.79 o 
  -4  -5   3     5193.67     4921.88    247.06 o 
  -3  -5   3     4785.80     4384.63    300.00 o 
  -2  -5   3      281.94      297.34     45.51 o 
  -1  -5   3       67.14       85.97     25.53 o 
   0  -5   3     3166.94     3070.32    307.27 o 
   1  -5   3     4408.59     4511.79    231.73 o 
   2  -5   3      752.93      700.98     68.02 o 
   3  -5   3     6489.57     5379.31    331.74 o 
   4  -5   3     1986.34     1822.42    141.72 o 
   5  -5   3      582.84      531.55     98.61 o 
  -8  -4   3     2177.24     2459.22    220.74 o 
  -7  -4   3      428.48      500.51     82.03 o 
  -6  -4   3      145.95      134.86     38.35 o 
  -5  -4   3     3585.67     3389.47    177.76 o 
  -4  -4   3    20902.64    20980.33   1123.07 o 
  -3  -4   3     3705.10     3390.57    174.41 o 
  -2  -4   3     4564.97     4724.65    173.24 o 
  -1  -4   3     7855.57     8628.77    369.61 o 
   0  -4   3     4596.89     4722.83    329.76 o 
   1  -4   3     1578.15     1604.05    100.33 o 
   2  -4   3     3172.39     2800.56    467.05 o 
   3  -4   3    18259.42    16450.41    770.10 o 
   4  -4   3     7742.14     6864.62    365.65 o 
   5  -4   3       23.03       62.57     37.36 o 
   6  -4   3     1618.22     1763.90    167.35 o 
  -8  -3   3     4137.08     4299.02    336.16 o 
  -7  -3   3       20.98       19.36     36.38 o 
  -6  -3   3     5740.62     5379.37    262.22 o 
  -5  -3   3    10140.57    10355.97    473.65 o 
  -4  -3   3     5831.66     6135.06    289.95 o 
  -3  -3   3       19.59       34.66     16.16 o 
  -2  -3   3    10987.69    10562.60    933.27 o 
  -1  -3   3     8534.95     8884.43    405.01 o 
   0  -3   3    11812.91    12377.30    556.05 o 
   1  -3   3     1140.00     1128.20     67.73 o 
   2  -3   3    21807.13    21635.36    974.95 o 
   3  -3   3    13478.12    10089.11    541.85 o 
   4  -3   3      619.19      506.32     70.60 o 
   5  -3   3      861.33      673.06    113.04 o 
   6  -3   3      703.98      788.31     95.98 o 
   7  -3   3     1083.65     1092.69    125.42 o 
  -8  -2   3      175.40      143.10     53.10 o 
  -7  -2   3      822.44      760.40     95.03 o 
  -6  -2   3     2113.74     2056.96    173.78 o 
  -5  -2   3     2990.63     2838.36    146.29 o 
  -4  -2   3     2481.61     2596.86    131.46 o 
  -3  -2   3     5922.69     6022.19    277.12 o 
  -2  -2   3    30310.21    27661.37   1323.69 o 
  -1  -2   3     1913.59     1975.81    135.50 o 
   0  -2   3      266.02      356.42     32.77 o 
   1  -2   3      910.00      932.40     62.50 o 
   2  -2   3     7202.97     6287.16    749.26 o 
   3  -2   3     5589.64     4302.75    249.96 o 
   4  -2   3       45.08       39.92     30.95 o 
   5  -2   3     1822.07     1624.55    126.49 o 
   6  -2   3     1507.01     1645.22    120.17 o 
   7  -2   3      652.87      703.94     94.23 o 
  -8  -1   3      290.43      274.21     63.77 o 
  -7  -1   3     2316.14     2275.88    195.98 o 
  -6  -1   3     1315.58     1205.32    118.84 o 
  -5  -1   3       63.82       74.94     32.29 o 
  -4  -1   3      765.16      732.68     48.64 o 
  -3  -1   3    13802.27    14557.91    642.27 o 
  -2  -1   3    12239.21    12985.82    573.68 o 
  -1  -1   3      994.12     1010.81     56.23 o 
   0  -1   3     4066.03     3930.06    142.37 o 
   1  -1   3     5133.19     4481.07    217.26 o 
   2  -1   3    13931.39    11351.99    747.77 o 
   3  -1   3      314.76      225.11     46.02 o 
   4  -1   3    10291.62     8581.66    420.26 o 
   5  -1   3     7756.67     7669.31    474.69 o 
   6  -1   3     1419.82     1503.93    109.80 o 
   7  -1   3       40.82       67.74     33.83 o 
   8  -1   3     2385.09     2794.57    241.71 o 
  -8   0   3     2319.26     2317.88    210.66 o 
  -7   0   3     3584.24     3908.74    303.80 o 
  -6   0   3     1498.37     1449.29    137.54 o 
  -5   0   3       47.31       75.97     34.62 o 
  -4   0   3    14764.99    15282.96    712.16 o 
  -3   0   3    20976.45    20905.36    913.49 o 
  -2   0   3    12476.10    12097.67    531.48 o 
   0   0   3    18816.64    18431.78   1020.59 o 
   2   0   3      294.09      293.14     25.78 o 
   3   0   3     4880.64     4561.40    174.02 o 
   4   0   3    26597.75    25095.65    873.71 o 
   5   0   3     8052.92     8898.26    423.34 o 
   6   0   3      880.05     1066.23    110.15 o 
   7   0   3     1474.93     1867.90    198.35 o 
   8   0   3     4427.78     5049.78    382.25 o 
  -7   1   3     6308.06     6608.64    479.03 o 
  -6   1   3        1.66       14.90     32.72 o 
  -5   1   3     5362.55     4971.69    356.32 o 
  -4   1   3     8231.09     8165.68    549.30 o 
  -3   1   3    10270.13    11037.10    395.40 o 
  -2   1   3      102.35      115.78     27.54 o 
  -1   1   3    25364.89    29446.27   1284.45 o 
   0   1   3     7328.53     7817.70    273.54 o 
   1   1   3    14052.36    15880.24    608.69 o 
   2   1   3     2418.14     2432.52     95.26 o 
   3   1   3    18318.32    17543.62    608.94 o 
   4   1   3    13013.60    13148.66    567.58 o 
   5   1   3     1292.37     1148.72    110.64 o 
   6   1   3     1049.30     1102.99     83.24 o 
   7   1   3      710.24      862.17     76.00 o 
   8   1   3     1015.66     1263.99    100.88 o 
  -7   2   3       68.33       72.32     48.50 o 
  -6   2   3      557.96      522.49     80.50 o 
  -5   2   3     1443.94     1437.32    135.13 o 
  -4   2   3      804.03      762.23     85.10 o 
  -3   2   3       71.38       62.77     18.88 o 
  -1   2   3    13502.77    15261.46    668.31 o 
   0   2   3     4769.90     5452.99    194.70 o 
   1   2   3      591.09      569.41     39.48 o 
   2   2   3     4593.04     4767.57    173.16 o 
   3   2   3     7044.07     7340.63    262.83 o 
   4   2   3      859.16      819.94     43.88 o 
   5   2   3      211.13      224.17     25.55 o 
   6   2   3     1964.22     2114.27     97.66 o 
   7   2   3     1713.39     1889.97    119.27 o 
   8   2   3     1313.19     1557.07    193.83 o 
  -6   3   3     1829.26     1909.85    178.30 o 
  -5   3   3     2846.21     2699.69    221.04 o 
  -4   3   3      638.30      580.20     76.04 o 
  -3   3   3     3776.86     4176.01    298.54 o 
  -2   3   3     8912.00     8298.16    587.83 o 
  -1   3   3    16047.00    18092.23    797.86 o 
   0   3   3     2900.97     3132.96    119.34 o 
   1   3   3     1669.73     1805.38    160.99 o 
   2   3   3    12070.11    13271.04    555.65 o 
   3   3   3    14955.27    15824.40    552.34 o 
   4   3   3       72.25       97.37     15.49 o 
   5   3   3    10595.88    11138.20    400.43 o 
   6   3   3    10879.69    11273.60    434.34 o 
   7   3   3     2507.04     2851.39    233.55 o 
   8   3   3       46.60      120.31     58.51 o 
  -6   4   3     4134.99     3996.61    317.82 o 
  -5   4   3     1437.97     1544.62    151.13 o 
  -4   4   3      101.38      135.72     44.48 o 
  -3   4   3     5742.90     6321.43    438.71 o 
  -2   4   3    22137.31    25189.73   1617.30 o 
  -1   4   3     8728.30     9275.58    421.25 o 
   0   4   3     4657.58     5289.33    196.86 o 
   1   4   3    23174.92    24603.10   1493.49 o 
   2   4   3     5844.76     5876.82    264.77 o 
   3   4   3      749.08      815.14     57.18 o 
   4   4   3     7452.74     7414.75    327.28 o 
   5   4   3     8544.92     8604.06    379.60 o 
   6   4   3     8443.78     8264.25    370.47 o 
   7   4   3      552.63      519.76     54.42 o 
   8   4   3      927.31      924.24    117.16 o 
   9   4   3     2809.03     3234.23    273.92 o 
  -5   5   3       85.75      109.64     50.40 o 
  -4   5   3     2176.86     2459.51    207.81 o 
  -3   5   3     5011.07     5672.64    402.63 o 
  -2   5   3     1229.35     1391.74    122.64 o 
  -1   5   3      921.08     1014.80     68.23 o 
   0   5   3     3504.26     3687.48    147.54 o 
   1   5   3     3208.88     3135.21    230.15 o 
   2   5   3      745.71      684.73     57.23 o 
   3   5   3       34.88       59.80     22.58 o 
   4   5   3     3933.24     3832.55    186.40 o 
   5   5   3     9851.75     9880.14    432.66 o 
   6   5   3       40.52       51.55     25.16 o 
   7   5   3      885.06      888.64     72.87 o 
   8   5   3      278.22      321.09     47.44 o 
  -4   6   3      521.93      606.50     88.31 o 
  -3   6   3      706.21      781.08     94.37 o 
  -2   6   3      219.30      214.75     47.99 o 
  -1   6   3     1487.32     1566.26     87.81 o 
   0   6   3    10326.80    10462.87    964.89 o 
   1   6   3     3179.43     2726.56    388.93 o 
   2   6   3       20.73       26.37     21.19 o 
   3   6   3     3021.69     3005.28    158.36 o 
   4   6   3     3827.46     3774.99    277.28 o 
   5   6   3     2229.38     2176.66    124.24 o 
   6   6   3      120.80      164.99     36.19 o 
   7   6   3     2682.01     2505.77    144.84 o 
   8   6   3     3188.06     3441.13    188.68 o 
  -1   7   3     8878.20    11313.65    714.09 o 
   0   7   3     9621.11    10287.49    472.29 o 
   1   7   3      311.41      286.56     48.86 o 
   2   7   3     3108.66     2991.29    169.06 o 
   3   7   3     4652.96     4911.44    292.91 o 
   4   7   3     6751.03     6868.64    319.37 o 
   5   7   3       19.98       24.38     23.37 o 
   6   7   3     5725.22     5106.54    373.04 o 
   7   7   3     9310.35     9067.21    616.36 o 
   8   7   3     1049.95     1149.01    138.64 o 
   0   8   3     2594.20     2753.30    231.26 o 
   1   8   3     1856.11     1777.27    168.59 o 
   2   8   3     4819.83     4581.05    338.35 o 
   3   8   3     1321.68     1227.53    130.97 o 
   4   8   3      123.15      152.08     54.13 o 
   5   8   3     1310.07     1295.68    138.93 o 
   6   8   3     3471.05     3179.89    262.53 o 
   7   8   3     1598.98     1443.60    156.83 o 
   1   9   3     1674.22     1763.83    176.84 o 
   2   9   3     1729.10     1667.70    166.91 o 
   3   9   3       33.24       37.40     45.87 o 
   4   9   3       60.13       71.51     44.70 o 
   5   9   3      846.65      912.85    114.97 o 
  -4  -9   4      941.93      990.79    124.91 o 
  -3  -9   4      579.58      653.46    101.31 o 
  -2  -9   4      497.58      526.51     86.70 o 
  -1  -9   4        6.30       22.57     40.47 o 
  -6  -8   4      434.79      455.58     83.05 o 
  -5  -8   4      645.59      800.87    106.50 o 
  -4  -8   4     3917.28     3967.61    301.90 o 
  -3  -8   4     1274.04     1182.83    129.87 o 
  -2  -8   4      142.27      120.45     51.06 o 
  -1  -8   4     2524.72     2331.63    145.14 o 
   0  -8   4     4776.75     4772.38    257.75 o 
   1  -8   4     1034.31     1043.06     94.99 o 
  -7  -7   4     1141.16     1174.28    131.26 o 
  -6  -7   4     1117.42     1264.42    132.36 o 
  -5  -7   4    11649.35    12101.37    780.71 o 
  -4  -7   4     6317.55     6204.41    426.59 o 
  -3  -7   4       11.23       23.01     26.13 o 
  -2  -7   4      965.25      907.15    105.19 o 
  -1  -7   4     4221.04     4324.34    228.07 o 
   0  -7   4    10578.59    10511.03    501.05 o 
   1  -7   4      435.08      467.08     48.99 o 
   2  -7   4     3878.57     3796.01    245.03 o 
   3  -7   4     4708.53     4432.68    265.93 o 
  -7  -6   4       87.88      111.91     50.04 o 
  -6  -6   4     3797.94     3841.28    211.35 o 
  -5  -6   4    10912.97    11297.11    531.73 o 
  -4  -6   4     3558.62     3456.61    188.93 o 
  -3  -6   4      253.87      264.63     43.05 o 
  -2  -6   4     6078.62     6354.24    310.18 o 
  -1  -6   4     6268.79     6186.11    303.34 o 
   0  -6   4       20.19       50.91     27.35 o 
   1  -6   4     2055.68     1903.36    157.85 o 
   2  -6   4     3489.01     3283.32    195.73 o 
   3  -6   4     1577.02     1478.65    121.91 o 
   4  -6   4      127.21      155.31     54.25 o 
  -8  -5   4      171.27      213.29     71.95 o 
  -7  -5   4     1075.74     1355.80    155.00 o 
  -6  -5   4     3962.27     4344.44    228.74 o 
  -5  -5   4     2820.93     2922.19    163.51 o 
  -4  -5   4      455.45      497.81     54.99 o 
  -3  -5   4     2117.95     1595.90    133.23 o 
  -2  -5   4      599.97      639.33     56.21 o 
  -1  -5   4       62.77       79.95     26.66 o 
   0  -5   4      306.62      364.95     45.55 o 
   1  -5   4     7632.50     7394.54    359.07 o 
   2  -5   4     5389.43     5163.15    273.22 o 
   3  -5   4     1022.61      902.33     88.40 o 
   4  -5   4      296.65      302.34     64.02 o 
   5  -5   4     1917.38     1950.86    188.68 o 
  -8  -4   4      670.21      700.07    102.92 o 
  -7  -4   4     1090.68     1104.81    126.88 o 
  -6  -4   4     2072.45     2060.67    123.18 o 
  -5  -4   4      784.57      776.60     63.78 o 
  -4  -4   4     2194.62     2125.68    123.22 o 
  -3  -4   4    13860.84    13065.67    593.90 o 
  -2  -4   4     9327.25     8792.94    406.46 o 
  -1  -4   4       50.96       78.59     22.59 o 
   0  -4   4     9902.96     9302.31    554.60 o 
   1  -4   4    21594.37    24146.62   1077.73 o 
   2  -4   4     4207.62     4082.85    221.65 o 
   3  -4   4      254.16      214.24     49.23 o 
   4  -4   4     1892.47     1600.94    129.44 o 
   5  -4   4     4841.63     3993.59    247.97 o 
   6  -4   4     1449.64     1356.60    172.24 o 
  -8  -3   4     2928.73     2940.08    251.93 o 
  -7  -3   4     5711.93     5666.14    417.02 o 
  -6  -3   4     2179.48     2151.77    186.56 o 
  -5  -3   4     5151.10     5250.92    254.21 o 
  -4  -3   4    23862.19    25334.95   1122.06 o 
  -3  -3   4    20455.37    19610.03   1211.09 o 
  -2  -3   4      210.90      215.67     28.97 o 
  -1  -3   4     6322.55     6780.14    329.03 o 
   0  -3   4    16407.23    17180.75    766.57 o 
   1  -3   4     6410.75     6320.42    376.33 o 
   2  -3   4     1491.55     1361.06    122.46 o 
   3  -3   4     5594.37     4835.90    279.51 o 
   4  -3   4     7634.32     6092.68    330.81 o 
   5  -3   4     3137.21     2426.02    374.87 o 
   6  -3   4      362.18      354.37     70.28 o 
   7  -3   4     3145.22     3620.86    292.25 o 
  -8  -2   4     4222.67     4013.26    320.01 o 
  -7  -2   4      501.94      490.94     77.57 o 
  -6  -2   4      576.38      549.30     77.28 o 
  -5  -2   4     4223.60     4121.71    392.40 o 
  -4  -2   4    12263.90    12132.52    544.81 o 
  -3  -2   4     1286.92     1209.69     69.95 o 
  -2  -2   4      112.36      103.60     29.55 o 
  -1  -2   4     3095.88     2670.40    178.23 o 
   0  -2   4     1878.65     1634.82    116.22 o 
   1  -2   4     1084.04     1071.28     72.20 o 
   2  -2   4     5130.32     4468.40    355.04 o 
   3  -2   4     8283.67     7416.60    372.98 o 
   4  -2   4      863.00      718.26     97.95 o 
   5  -2   4      173.57      183.84     51.41 o 
   6  -2   4      194.23      208.38     56.95 o 
   7  -2   4     1976.89     2235.48    198.76 o 
  -8  -1   4     1561.27     1536.51    158.29 o 
  -7  -1   4      291.57      297.88     63.18 o 
  -6  -1   4      688.83      686.12     86.41 o 
  -5  -1   4     5942.76     5747.80    403.06 o 
  -4  -1   4     7055.07     7191.66    327.80 o 
  -3  -1   4      694.54      723.40     45.17 o 
  -2  -1   4     6864.37     5776.21    514.50 o 
  -1  -1   4     1652.52     1652.61    114.72 o 
   0  -1   4     1123.33      988.17     45.28 o 
   1  -1   4      249.56      228.11     20.35 o 
   2  -1   4     8302.98     8290.23    409.30 o 
   3  -1   4    21678.21    20835.43    876.67 o 
   4  -1   4     4331.34     3406.09    410.52 o 
   5  -1   4      900.75      790.97     83.26 o 
   6  -1   4     5034.87     5445.65    319.06 o 
   7  -1   4     3330.52     3852.89    292.62 o 
   8  -1   4       96.80      155.08     58.00 o 
  -8   0   4      763.41      731.18    101.61 o 
  -7   0   4     1216.09     1199.26    129.58 o 
  -6   0   4     8677.67     7077.81    496.93 o 
  -5   0   4     1698.52     1314.96    122.57 o 
  -4   0   4       33.40       44.34     28.71 o 
  -3   0   4     3517.46     3173.31    166.87 o 
  -2   0   4    28576.85    28866.25   1840.60 o 
   0   0   4      207.53      251.10     23.41 o 
   3   0   4     8062.36     7794.99    286.92 o 
   4   0   4     1925.02     1787.76     87.25 o 
   5   0   4     6126.61     5600.62    510.11 o 
   6   0   4     3489.91     4179.53    271.77 o 
   7   0   4     1487.15     1703.98    123.16 o 
   8   0   4      374.56      420.38     79.84 o 
  -7   1   4     2170.66     2175.80    198.03 o 
  -6   1   4     3478.45     3599.75    281.08 o 
  -5   1   4     2122.49     2167.77    181.15 o 
  -4   1   4     1005.35      746.23     81.23 o 
  -3   1   4    36980.94    38113.37   2429.27 o 
  -2   1   4    14981.98    13804.06    892.18 o 
  -1   1   4       55.69       46.09     17.17 o 
   0   1   4     4841.99     5305.30    238.83 o 
   1   1   4     1360.21     1443.57     83.84 o 
   2   1   4     6354.74     6868.29    248.68 o 
   3   1   4     2039.67     2005.61    118.37 o 
   4   1   4     4440.17     4484.63    267.05 o 
   5   1   4     7593.14     8349.64    460.67 o 
   6   1   4     1470.40     1527.22    103.43 o 
   7   1   4      193.97      212.44     46.79 o 
   8   1   4     1862.03     2462.98    247.11 o 
  -7   2   4     3934.79     3672.80    299.71 o 
  -6   2   4      443.72      411.61     74.43 o 
  -5   2   4      505.85      531.11     76.92 o 
  -4   2   4     3744.65     3638.32    269.54 o 
  -3   2   4     5156.58     5356.35    369.90 o 
  -2   2   4     4880.18     4470.88    209.85 o 
  -1   2   4      237.27      273.44     23.43 o 
   0   2   4      774.03      724.90     35.25 o 
   1   2   4     4499.49     4112.43    197.25 o 
   2   2   4     1879.75     1982.91     81.26 o 
   3   2   4     2341.97     2387.68    143.14 o 
   4   2   4    21736.59    22972.12    798.95 o 
   5   2   4     1161.77     1082.29    119.61 o 
   6   2   4      297.29      297.24     32.75 o 
   7   2   4      602.48      655.15     64.77 o 
   8   2   4     2002.51     2380.11    150.61 o 
  -6   3   4       35.19       40.39     42.07 o 
  -5   3   4      972.15      935.49    106.87 o 
  -4   3   4     4694.57     4993.10    359.75 o 
  -3   3   4     6243.81     5707.99    396.49 o 
  -2   3   4      391.79      429.58     41.14 o 
  -1   3   4    15913.68    17663.94    779.26 o 
   0   3   4     7045.66     7212.24    259.21 o 
   1   3   4      511.26      546.18     43.97 o 
   2   3   4      949.12      926.43     61.19 o 
   3   3   4    13274.39    14722.45    515.44 o 
   4   3   4    28123.54    29538.01   1022.43 o 
   5   3   4     3380.89     3275.72    187.36 o 
   6   3   4     2470.59     2484.73    111.47 o 
   7   3   4     5175.17     5301.30    259.63 o 
   8   3   4     4009.34     4632.83    357.56 o 
  -6   4   4     1228.36     1246.30    140.76 o 
  -5   4   4     4960.64     4772.28    359.24 o 
  -4   4   4     2496.52     2779.09    223.96 o 
  -3   4   4      324.65      344.77     58.51 o 
  -2   4   4     8017.37     9092.33    606.28 o 
  -1   4   4    16293.10    17879.89    793.55 o 
   0   4   4     6149.26     6524.33    239.98 o 
   1   4   4     1081.60     1007.81     67.20 o 
   2   4   4     7528.54     7551.42    335.14 o 
   3   4   4    20796.17    21633.90    898.24 o 
   4   4   4     9188.16     9114.92    398.15 o 
   5   4   4     1207.04     1126.02     85.02 o 
   6   4   4     6756.04     6762.75    313.43 o 
   7   4   4      793.77      765.51     68.28 o 
   8   4   4      449.50      506.23     58.94 o 
  -5   5   4     1795.06     1830.67    174.94 o 
  -4   5   4      272.71      357.70     67.13 o 
  -3   5   4      542.85      560.40     78.60 o 
  -2   5   4     7731.89     8600.96    580.27 o 
  -1   5   4    13029.83    14305.28    713.58 o 
   0   5   4       88.22       90.58     18.14 o 
   1   5   4     1796.30     1794.23    107.88 o 
   2   5   4     2277.85     2239.98    147.81 o 
   3   5   4     2799.44     2817.35    205.51 o 
   4   5   4        6.05       -1.72     17.12 o 
   5   5   4     2699.63     2699.61    144.93 o 
   6   5   4     1848.92     1913.66    116.36 o 
   7   5   4     1601.20     1644.99    108.70 o 
   8   5   4       30.82       38.15     30.26 o 
  -4   6   4      354.25      497.07     82.32 o 
  -3   6   4     1566.79     1614.60    151.57 o 
  -2   6   4     3108.50     3425.83    259.38 o 
  -1   6   4      893.09     1048.35    117.53 o 
   0   6   4      267.45      231.53     41.52 o 
   1   6   4     2238.34     2134.41    128.28 o 
   2   6   4     1787.59     1583.79    252.15 o 
   3   6   4     1077.46     1017.36     77.51 o 
   4   6   4     3310.56     3426.47    272.82 o 
   5   6   4     9956.44     9741.48    432.81 o 
   6   6   4     4644.59     4690.80    233.50 o 
   7   6   4      112.28      129.76     36.74 o 
   8   6   4      765.61      767.86     73.56 o 
  -2   7   4     3595.58     4728.31    348.72 o 
  -1   7   4        6.54       17.97     47.26 o 
   0   7   4     8294.57     8816.19    501.38 o 
   1   7   4     7590.85     7258.62    349.16 o 
   2   7   4     1313.31     1092.57    129.51 o 
   3   7   4     1019.58     1055.59     84.86 o 
   4   7   4     6900.89     7184.28    557.26 o 
   5   7   4    10096.54    10488.18    624.39 o 
   6   7   4     1298.63     1317.25     96.57 o 
   7   7   4      284.69      350.73     51.62 o 
  -1   8   4     3066.23     3561.40    313.88 o 
   0   8   4     5449.69     6155.32    466.76 o 
   1   8   4     2494.60     2354.33    155.86 o 
   2   8   4      494.27      407.30     74.29 o 
   3   8   4     2709.33     2644.25    222.79 o 
   4   8   4     6179.53     5960.36    425.85 o 
   5   8   4     2292.52     2161.71    196.20 o 
   6   8   4      819.62      724.83    101.17 o 
   7   8   4     1425.20     1384.07    154.20 o 
   1   9   4       91.49      109.57     49.74 o 
   2   9   4      814.46      859.89    114.17 o 
   3   9   4      947.91      829.80    113.00 o 
   4   9   4      473.45      505.33     85.90 o 
   5   9   4       74.67      117.16     53.62 o 
  -4  -9   5       38.03       59.53     52.37 o 
  -3  -9   5      631.47      745.58    107.16 o 
  -2  -9   5     1253.90     1257.40    140.47 o 
  -6  -8   5     2200.61     2311.96    204.75 o 
  -5  -8   5      393.95      403.80     76.55 o 
  -4  -8   5       11.83       49.52     46.60 o 
  -3  -8   5      644.76      673.99     96.49 o 
  -2  -8   5     3460.08     3710.67    282.03 o 
  -1  -8   5     1155.91     1087.02    116.22 o 
   0  -8   5     1225.10     1275.57    102.65 o 
   1  -8   5     3853.11     3958.25    233.29 o 
  -7  -7   5     4073.86     4501.65    334.77 o 
  -6  -7   5     3622.95     3783.02    287.14 o 
  -5  -7   5       15.05       -1.61     35.28 o 
  -4  -7   5     5049.57     5249.55    273.54 o 
  -3  -7   5     4294.60     4273.18    226.54 o 
  -2  -7   5     3183.84     3127.83    175.82 o 
  -1  -7   5     1339.17     1310.30     96.99 o 
   0  -7   5     9579.53     9444.30    457.13 o 
   1  -7   5     6803.87     7027.49    360.58 o 
   2  -7   5      710.58      832.86     88.43 o 
   3  -7   5      207.08      291.27     60.91 o 
  -7  -6   5     3728.70     3310.79    294.37 o 
  -6  -6   5       11.34       61.42     33.88 o 
  -5  -6   5     1236.92     1314.38    126.44 o 
  -4  -6   5     5706.84     5378.42    284.73 o 
  -3  -6   5     3448.22     3335.67    183.37 o 
  -2  -6   5        9.11       13.75     23.15 o 
  -1  -6   5     2620.83     2459.69    142.58 o 
   0  -6   5     9270.80     9123.00    435.88 o 
   1  -6   5     3924.12     4027.33    222.27 o 
   2  -6   5      276.26      258.93     53.06 o 
   3  -6   5      846.88      962.06     97.51 o 
   4  -6   5      812.17      831.97     98.28 o 
  -8  -5   5      631.93      604.89    103.94 o 
  -7  -5   5      381.86      426.80     92.69 o 
  -6  -5   5      104.04      137.74     36.60 o 
  -5  -5   5     4644.49     4431.40    274.25 o 
  -4  -5   5     5140.31     5151.41    262.03 o 
  -3  -5   5      141.55      148.29     33.84 o 
  -2  -5   5      670.76      645.98     59.50 o 
  -1  -5   5     4967.27     4847.24    242.03 o 
   0  -5   5     4198.81     3960.60    206.00 o 
   1  -5   5        2.48       16.32     23.05 o 
   2  -5   5      809.99      863.90     81.48 o 
   3  -5   5     1777.27     1717.50    131.74 o 
   4  -5   5     1140.22     1185.54    124.07 o 
   5  -5   5       31.62       39.31     40.80 o 
  -8  -4   5      530.37      542.51     91.09 o 
  -7  -4   5      146.99      179.33     60.85 o 
  -6  -4   5     5388.16     5497.47    410.95 o 
  -5  -4   5     8539.55     8730.83    411.56 o 
  -4  -4   5     1235.05     1240.80     83.91 o 
  -3  -4   5     1092.03      975.67     71.72 o 
  -2  -4   5     2036.17     2003.34    116.13 o 
  -1  -4   5     9669.78    10205.97    606.72 o 
   0  -4   5     3072.75     3013.63    160.62 o 
   1  -4   5     4378.06     4634.19    238.02 o 
   2  -4   5    19019.27    18389.96   1879.24 o 
   3  -4   5     5376.50     4827.05    361.94 o 
   4  -4   5       76.08       93.49     44.28 o 
   5  -4   5     1397.95     1300.53    122.93 o 
   6  -4   5     4946.03     3930.32    483.20 o 
  -8  -3   5        6.55       16.22     40.91 o 
  -7  -3   5     2358.93     2074.27    189.85 o 
  -6  -3   5     5635.20     5129.40    379.33 o 
  -5  -3   5    11942.41    11979.18    837.03 o 
  -4  -3   5      138.70      157.23     29.81 o 
  -3  -3   5    10097.21     9687.81    498.35 o 
  -2  -3   5    17012.52    15812.43    710.45 o 
  -1  -3   5     1722.86     1540.42    200.80 o 
   0  -3   5      456.30      456.97     44.48 o 
   1  -3   5    20331.99    21201.63   1131.40 o 
   2  -3   5    13810.76    13487.87    629.82 o 
   3  -3   5     2379.39     1983.59    139.60 o 
   4  -3   5      566.34      537.06     75.04 o 
   5  -3   5     1728.69     1466.47    182.69 o 
   6  -3   5     4305.17     3383.68    286.96 o 
  -8  -2   5      520.51      532.43     89.48 o 
  -7  -2   5     3576.50     3525.39    282.69 o 
  -6  -2   5     5747.34     4866.29    360.26 o 
  -5  -2   5       58.22       51.72     34.40 o 
  -4  -2   5     4230.57     4165.19    200.83 o 
  -3  -2   5     9372.83     9121.18    524.58 o 
  -2  -2   5      975.23      945.07     61.18 o 
  -1  -2   5     1044.03     1002.70     46.57 o 
   0  -2   5     2460.94     2474.50     97.18 o 
   1  -2   5    29826.09    32943.46   1134.78 o 
   2  -2   5     4223.07     3409.31    213.33 o 
   3  -2   5      552.99      517.52     63.11 o 
   4  -2   5     1679.07     1514.30    147.95 o 
   5  -2   5      891.24      671.80    130.57 o 
   6  -2   5      123.29      132.14     50.95 o 
   7  -2   5       11.78       29.31     29.84 o 
  -8  -1   5      987.07     1034.62    125.42 o 
  -7  -1   5      126.73      145.87     53.62 o 
  -6  -1   5      613.44      557.78     80.28 o 
  -5  -1   5      441.81      380.49     64.65 o 
  -4  -1   5     6141.46     4908.58    348.21 o 
  -3  -1   5    13678.24    11332.78    748.20 o 
  -2  -1   5       28.75      177.72     42.44 o 
  -1  -1   5     3626.60     3674.69    215.81 o 
   0  -1   5     7343.24     7659.23    276.00 o 
   1  -1   5     5612.72     5672.61    287.97 o 
   2  -1   5        8.83       37.65     13.08 o 
   3  -1   5     5868.46     5474.90    394.23 o 
   5  -1   5     2775.29     2472.16    262.78 o 
   6  -1   5       21.56       46.82     35.78 o 
   7  -1   5     4941.99     5721.49    312.16 o 
   8  -1   5     6018.70     7446.91    540.32 o 
  -7   0   5      820.58      794.00    103.65 o 
  -6   0   5      127.48      115.63     46.53 o 
  -5   0   5     5198.60     4939.33    356.83 o 
  -4   0   5    22231.41    16387.31   1070.04 o 
  -3   0   5     5571.01     5686.52    390.06 o 
  -2   0   5     1847.28     1630.08    129.44 o 
  -1   0   5    12316.78    12076.06    539.61 o 
   0   0   5    10188.25    10028.52    356.54 o 
   1   0   5     8335.91     8728.28    498.32 o 
   2   0   5     7057.73     7480.95    501.75 o 
   3   0   5    29966.02    29811.89   1653.31 o 
   4   0   5    11661.62    10952.99    400.40 o 
   5   0   5      154.15      171.90     29.47 o 
   6   0   5     2490.25     2507.00    149.05 o 
   7   0   5     6600.20     7879.30    400.76 o 
   8   0   5     2243.17     3042.60    194.79 o 
  -7   1   5        6.21       16.58     41.20 o 
  -6   1   5     1376.48     1354.12    139.22 o 
  -5   1   5    12627.87    11834.53    794.30 o 
  -4   1   5     8871.82     8678.17    586.85 o 
  -3   1   5      138.93      153.40     36.30 o 
  -2   1   5    10855.55    10997.29    718.33 o 
  -1   1   5    15582.92    16276.46    712.76 o 
   0   1   5     1853.41     1974.34     80.51 o 
   1   1   5     2555.79     2584.69    104.65 o 
   2   1   5    18322.24    19425.09    805.04 o 
   3   1   5    18366.02    19133.81    669.11 o 
   4   1   5      866.91      780.33     49.99 o 
   5   1   5      113.66      124.26     24.32 o 
   6   1   5     1447.48     1527.58     87.38 o 
   7   1   5     2968.11     3382.35    206.79 o 
   8   1   5      381.61      473.95     66.07 o 
  -7   2   5      266.40      345.58     79.91 o 
  -6   2   5     2347.22     2086.91    189.63 o 
  -5   2   5     1505.81     1463.47    141.42 o 
  -4   2   5      187.68      195.32     50.40 o 
  -3   2   5     4039.49     4185.65    298.68 o 
  -2   2   5     6103.49     6823.03    457.56 o 
  -1   2   5      243.14      272.50     24.17 o 
   0   2   5        0.06       16.33      8.77 o 
   1   2   5     1100.94     1119.11     53.73 o 
   2   2   5    14460.96    16179.95    721.97 o 
   3   2   5     1526.77     1393.02     66.96 o 
   4   2   5      114.88      127.55     20.12 o 
   5   2   5     2881.28     2881.48    122.86 o 
   6   2   5     1896.40     2035.02    153.15 o 
   7   2   5      305.89      317.81     51.69 o 
   8   2   5      874.58     1081.29    151.93 o 
  -6   3   5      983.67      986.63    119.87 o 
  -5   3   5       67.45       65.38     41.78 o 
  -4   3   5      163.05      146.24     47.48 o 
  -3   3   5     7230.64     7274.96    496.86 o 
  -2   3   5    12461.45    13136.13    857.77 o 
  -1   3   5     3287.02     3540.56    168.37 o 
   0   3   5     4582.55     4832.25    179.97 o 
   1   3   5    12330.57    12836.70    544.57 o 
   2   3   5    12731.33    12659.62    538.80 o 
   3   3   5      210.41      275.69     35.44 o 
   4   3   5     5498.47     5743.86    240.04 o 
   5   3   5     6383.81     6838.74    313.98 o 
   6   3   5     4338.18     4405.09    247.22 o 
   7   3   5       92.56      147.66     39.42 o 
   8   3   5     4439.66     4681.88    482.06 o 
  -5   4   5        3.94       30.61     37.69 o 
  -4   4   5    10339.17    11150.83    755.00 o 
  -3   4   5    15211.78    15694.55   1031.77 o 
  -2   4   5     2888.24     3021.09    224.76 o 
  -1   4   5     2086.23     2011.72    107.29 o 
   0   4   5    10390.41    11629.68    414.76 o 
   1   4   5     8259.08     8333.30    303.75 o 
   2   4   5     1365.78     1158.91     78.85 o 
   3   4   5     2226.05     2296.87    125.23 o 
   4   4   5    24515.38    25165.81   1193.60 o 
   5   4   5     6793.91     7044.12    322.72 o 
   6   4   5      688.07      725.04     65.46 o 
   7   4   5     2885.73     2925.52    165.26 o 
   8   4   5     3806.06     3832.60    280.13 o 
  -5   5   5     1370.09     1501.01    155.44 o 
  -4   5   5     2981.42     3147.02    253.83 o 
  -3   5   5     2812.78     3118.53    243.75 o 
  -2   5   5       10.22       43.17     31.63 o 
  -1   5   5     3563.70     4004.01    197.94 o 
   0   5   5     5198.18     5378.69    262.45 o 
   1   5   5      728.25      717.95     61.34 o 
   2   5   5     1255.87     1108.94     79.32 o 
   3   5   5     7803.44     7284.12    333.23 o 
   4   5   5     3138.06     2969.17    157.55 o 
   5   5   5      511.08      508.99     53.37 o 
   6   5   5       82.23       97.49     31.99 o 
   7   5   5     1072.08     1129.49     88.44 o 
   8   5   5     1339.42     1432.24    106.90 o 
  -4   6   5     1445.71     1497.80    152.45 o 
  -1   6   5     3692.35     4253.00    306.57 o 
   0   6   5      785.00      823.10     71.57 o 
   1   6   5        4.38       15.56     22.59 o 
   2   6   5      868.87      861.63     73.40 o 
   3   6   5     5472.78     5161.72    253.00 o 
   4   6   5     7130.83     7464.94    488.97 o 
   5   6   5      231.16      259.82     42.96 o 
   6   6   5     4135.63     4052.71    210.45 o 
   7   6   5     1880.20     1878.48    123.34 o 
   8   6   5      541.43      625.82     69.23 o 
  -2   7   5     5591.56     7193.15    488.09 o 
  -1   7   5     6650.35     8210.53    548.72 o 
   0   7   5      826.14     1005.76    136.60 o 
   1   7   5     1688.58     1777.14    122.25 o 
   3   7   5     6412.00     6161.32    301.76 o 
   4   7   5       17.90       21.27     25.79 o 
   5   7   5     5984.93     5981.86    313.47 o 
   6   7   5     5531.46     5819.38    474.80 o 
   7   7   5     1597.61     1670.04    117.42 o 
  -1   8   5     1108.31     1521.24    188.82 o 
   0   8   5      729.60      662.74    132.94 o 
   1   8   5     3788.05     3587.34    209.82 o 
   2   8   5     1151.72      981.52    112.56 o 
   3   8   5      597.27      642.04     71.22 o 
   4   8   5     1045.36     1062.56     91.01 o 
   5   8   5     4654.53     4491.49    342.58 o 
   6   8   5     3139.32     2939.57    250.84 o 
   2   9   5      257.12      352.52     77.43 o 
   3   9   5       27.22       70.85     46.53 o 
   4   9   5     1848.19     1872.74    182.83 o 
   5   9   5     3909.69     3936.35    315.34 o 
  -5  -8   6     1275.74     1371.50    146.46 o 
  -4  -8   6      206.02      263.11     69.32 o 
  -3  -8   6       59.28       72.57     33.49 o 
  -2  -8   6      832.96      974.10     85.74 o 
  -1  -8   6     3643.36     3760.39    213.54 o 
   0  -8   6     2429.89     2400.87    157.02 o 
   1  -8   6       25.71       44.02     37.49 o 
  -6  -7   6     5319.22     5482.28    389.99 o 
  -5  -7   6     2940.46     2971.45    177.55 o 
  -4  -7   6     1269.07     1233.05     97.78 o 
  -3  -7   6     1298.74     1411.99    103.34 o 
  -2  -7   6    11183.46    11980.31    563.67 o 
  -1  -7   6     8835.43     8816.69    428.77 o 
   0  -7   6       26.91       20.50     30.03 o 
   1  -7   6     2974.83     3029.56    187.01 o 
   2  -7   6     2526.19     2508.84    172.63 o 
   3  -7   6     1466.62     1376.60    125.76 o 
  -7  -6   6     3741.80     4177.40    355.51 o 
  -6  -6   6    13506.85    14207.85    663.20 o 
  -5  -6   6     1463.93     1594.31    113.15 o 
  -4  -6   6     2972.94     2866.59    166.04 o 
  -3  -6   6     3293.44     3186.69    178.42 o 
  -2  -6   6     1921.84     1914.08    120.63 o 
  -1  -6   6     2554.89     2499.68    147.04 o 
   0  -6   6      739.97      748.81     72.64 o 
   1  -6   6     5036.23     4859.17    261.52 o 
   2  -6   6     2879.65     2718.38    176.65 o 
   3  -6   6       76.08       98.04     43.80 o 
   4  -6   6     1328.05     1272.44    122.36 o 
  -7  -5   6     2559.42     2447.61    233.45 o 
  -6  -5   6     1432.40     1425.92    161.43 o 
  -5  -5   6        0.14        3.14     24.86 o 
  -4  -5   6      367.32      366.03     48.89 o 
  -3  -5   6      552.57      504.90     53.82 o 
  -2  -5   6     3659.46     3579.51    190.37 o 
  -1  -5   6      727.19      618.49     58.40 o 
   0  -5   6     5420.54     5143.10    260.72 o 
   1  -5   6     4942.86     4819.37    311.14 o 
   2  -5   6       42.46       53.42     33.65 o 
   3  -5   6      127.44      119.96     43.70 o 
   4  -5   6      917.47     1026.61    106.26 o 
   5  -5   6     1842.98     1870.47    156.80 o 
  -8  -4   6     1135.37     1178.81    144.12 o 
  -7  -4   6     3662.89     3791.28    312.34 o 
  -6  -4   6      787.72      880.78    115.70 o 
  -5  -4   6     2720.63     2635.87    148.58 o 
  -4  -4   6     7219.93     6744.65    326.68 o 
  -3  -4   6     1815.14     1686.49    104.85 o 
  -2  -4   6       92.01       98.30     27.33 o 
  -1  -4   6     4782.08     4798.00    239.62 o 
   0  -4   6    16847.03    17365.06    882.43 o 
   1  -4   6     8123.06     8700.00    417.15 o 
   2  -4   6        9.86       39.59     26.10 o 
   3  -4   6     2899.63     2720.51    203.58 o 
   4  -4   6     8499.98     8392.17   1068.98 o 
   5  -4   6     1666.74     1685.33    209.86 o 
   6  -4   6     1256.68     1223.85    128.53 o 
  -8  -3   6     2670.16     2760.75    246.16 o 
  -7  -3   6      518.48      487.14     83.86 o 
  -6  -3   6     1673.55     1679.83    162.38 o 
  -5  -3   6    11254.95    11481.80    781.59 o 
  -4  -3   6    10243.38     9894.38    453.67 o 
  -3  -3   6     1043.54     1022.49     70.61 o 
  -2  -3   6     3680.15     3476.43    131.47 o 
  -1  -3   6    18456.94    18019.40    805.19 o 
   1  -3   6      201.31      248.58     40.70 o 
   2  -3   6     9329.37     8917.75    436.38 o 
   3  -3   6     5098.99     4858.21    272.08 o 
   4  -3   6     1934.10     1985.68    265.92 o 
   5  -3   6       93.79      145.71     54.92 o 
   6  -3   6     3213.44     2638.83    444.70 o 
  -8  -2   6     1003.84     1016.35    126.59 o 
  -7  -2   6       21.46       45.95     40.18 o 
  -6  -2   6     4588.40     4149.71    318.77 o 
  -5  -2   6    11139.23    10864.71    736.23 o 
  -4  -2   6     2750.57     2011.74    171.44 o 
  -3  -2   6      793.22      661.02     47.90 o 
  -2  -2   6     3266.86     3047.22    155.22 o 
  -1  -2   6     5813.92     6330.36    285.72 o 
   0  -2   6      127.50      176.88     18.98 o 
   1  -2   6      260.54      274.46     25.09 o 
   2  -2   6     2969.72     2886.80    146.01 o 
   3  -2   6     3485.00     4003.84    337.76 o 
   4  -2   6      413.31      361.18     64.53 o 
   5  -2   6      756.22      634.10    159.75 o 
   6  -2   6     5402.75     3977.47    769.94 o 
   7  -2   6     1083.62     1037.61    108.14 o 
  -7  -1   6     2809.86     2616.63    227.61 o 
  -6  -1   6     3113.72     2975.14    242.88 o 
  -5  -1   6     2701.06     2607.21    212.93 o 
  -4  -1   6      139.29      157.78     43.46 o 
  -3  -1   6      374.92      298.36     26.70 o 
  -2  -1   6     1831.41     1906.12    158.58 o 
  -1  -1   6     3954.21     3979.03    150.40 o 
   0  -1   6       76.68       90.04     16.97 o 
   1  -1   6    20039.68    20751.71    723.21 o 
   2  -1   6    17524.97    18280.66    645.12 o 
   3  -1   6     2008.98     2009.11     96.34 o 
   4  -1   6     1732.33     1576.31    181.50 o 
   5  -1   6     3360.39     2616.17    578.59 o 
   6  -1   6     4590.58     3798.36    368.73 o 
   7  -1   6      114.63      163.21     47.48 o 
  -7   0   6     1875.16     1593.63    161.14 o 
  -6   0   6     3521.45     3466.66    275.24 o 
  -5   0   6     1148.79      983.12    108.69 o 
  -4   0   6     4197.65     3425.69    257.27 o 
  -3   0   6    20079.00    16745.31   1090.93 o 
  -2   0   6     5233.31     5341.67    368.44 o 
  -1   0   6      149.41      129.03     17.00 o 
   0   0   6    23042.21    25167.46    871.83 o 
   1   0   6    31748.97    31343.26   1076.05 o 
   2   0   6    11393.32    11781.65    669.83 o 
   3   0   6       29.12       47.23     16.58 o 
   4   0   6     5821.09     4685.26    464.93 o 
   5   0   6    10049.49     9079.82    345.87 o 
   6   0   6     1996.88     1793.22    279.11 o 
   7   0   6     1171.93     1299.26    180.86 o 
   8   0   6     6439.24     8352.21    652.59 o 
  -7   1   6     5407.15     5337.65    407.23 o 
  -6   1   6      454.25      441.27     78.82 o 
  -5   1   6     5049.69     4672.79    345.80 o 
  -4   1   6     5972.25     5705.00    402.55 o 
  -3   1   6    10807.01    10395.46    690.43 o 
  -2   1   6     1153.16     1031.77     94.08 o 
  -1   1   6      237.73      297.92     21.48 o 
   0   1   6    15510.46    16179.12    566.25 o 
   1   1   6    26876.17    27434.64    951.44 o 
   2   1   6       88.35      122.90     19.86 o 
   3   1   6     9621.70    10314.50    451.04 o 
   4   1   6     3418.49     3243.21    139.71 o 
   5   1   6      455.56      463.96     43.38 o 
   6   1   6       10.96       30.54     18.79 o 
   7   1   6     1466.54     1683.63    122.41 o 
   8   1   6     3140.29     4059.51    252.37 o 
  -6   2   6        9.55       11.76     38.86 o 
  -5   2   6     1721.47     1786.77    165.37 o 
  -4   2   6     9963.16    10183.92    687.87 o 
  -3   2   6     3708.39     3442.63    254.56 o 
  -2   2   6      376.72      382.69     55.08 o 
  -1   2   6     5762.70     5825.05    264.46 o 
   0   2   6     2976.09     3024.87    118.49 o 
   1   2   6       62.93       71.75     15.73 o 
   2   2   6     1769.68     1926.26    108.28 o 
   3   2   6     4669.95     4951.89    191.34 o 
   4   2   6     4330.89     4406.34    176.55 o 
   5   2   6      390.63      369.98     41.03 o 
   6   2   6      693.94      743.17     53.24 o 
   7   2   6     6386.97     6850.99    844.11 o 
   8   2   6     1901.77     2429.93    249.30 o 
  -6   3   6     1097.91     1261.64    142.66 o 
  -5   3   6     4227.39     4416.77    337.47 o 
  -4   3   6     2355.74     2090.42    180.06 o 
  -3   3   6      142.72      168.88     45.95 o 
  -2   3   6     3614.03     3890.91    278.60 o 
  -1   3   6     2128.46     2130.47     88.96 o 
   0   3   6     2822.88     2887.73    115.57 o 
   1   3   6      253.36      276.46     25.46 o 
   2   3   6    19608.40    19339.12    810.91 o 
   3   3   6    29205.57    29909.34   1237.95 o 
   4   3   6      699.30      643.87     57.88 o 
   5   3   6     2726.04     2739.77    151.06 o 
   6   3   6     4374.31     4485.92    255.48 o 
   7   3   6     4183.36     4454.68    366.43 o 
   8   3   6      384.79      559.95     92.88 o 
  -5   4   6     2901.08     2941.18    248.21 o 
  -4   4   6      731.19      897.87    105.99 o 
  -3   4   6     2825.89     2899.83    228.27 o 
  -2   4   6    14534.75    15564.23   1016.72 o 
  -1   4   6     6709.50     6953.88    315.83 o 
   0   4   6       54.48       73.97     16.31 o 
   1   4   6     6700.06     6878.54    312.55 o 
   2   4   6    27025.36    26486.66   2163.72 o 
   3   4   6     6092.68     6115.79    283.98 o 
   4   4   6      145.87      181.35     34.00 o 
   5   4   6     4063.22     4069.26    205.94 o 
   6   4   6     2220.12     2317.40    138.52 o 
   7   4   6     2367.84     2579.47    154.74 o 
   8   4   6      419.87      512.68     64.67 o 
  -4   5   6      885.41     1007.30    118.11 o 
  -3   5   6     7800.96     8633.90    594.30 o 
  -2   5   6     5318.63     5610.04    394.15 o 
  -1   5   6       66.00       95.62     43.54 o 
   0   5   6      488.26      526.74     52.64 o 
   1   5   6     3873.65     4065.33    205.10 o 
   2   5   6     7597.46     7180.50    683.34 o 
   3   5   6      160.02      197.92     37.78 o 
   4   5   6     2477.00     2414.05    138.34 o 
   5   5   6     5094.27     5069.31    249.47 o 
   6   5   6      113.48      142.64     37.49 o 
   7   5   6      109.37      132.54     39.30 o 
   8   5   6      698.25      879.83     83.86 o 
  -2   6   6     2543.68     3016.34    237.32 o 
  -1   6   6      418.05      471.07     82.18 o 
   0   6   6     2137.73     2301.81    203.94 o 
   1   6   6     1699.84     1729.39    113.64 o 
   2   6   6      367.16      358.24     50.34 o 
   3   6   6     2842.80     2669.49    168.15 o 
   4   6   6     7493.51     7173.45    337.63 o 
   5   6   6      626.09      600.59     62.11 o 
   6   6   6      494.26      518.41     58.93 o 
   7   6   6      441.39      528.37     62.96 o 
   8   6   6     4181.44     4355.77    237.04 o 
  -2   7   6       41.36       89.85     57.56 o 
  -1   7   6     3404.63     3716.04    299.12 o 
   0   7   6     4069.86     4326.19    339.66 o 
   1   7   6     1006.49     1162.36    113.70 o 
   2   7   6       43.59       62.72     32.29 o 
   3   7   6     8644.74     7789.91    440.17 o 
   4   7   6    12856.75    12340.23    552.99 o 
   5   7   6     2010.06     1914.22    126.45 o 
   6   7   6     1047.62     1028.38    159.24 o 
   7   7   6     3536.44     3694.03    207.57 o 
   0   8   6     3202.44     3851.83    336.45 o 
   1   8   6       69.92      137.62     79.47 o 
   2   8   6     3653.84     3495.18    354.67 o 
   3   8   6     6365.87     5846.88    509.78 o 
   4   8   6     1904.18     1851.85    130.35 o 
   5   8   6       79.72       55.79     31.68 o 
   6   8   6     1136.78     1106.29     94.22 o 
   3   9   6     1644.83     1726.43    174.14 o 
   4   9   6       10.33       76.48     46.53 o 
  -5  -8   7      108.51      101.83     55.51 o 
  -4  -8   7     1336.96     1521.03    155.95 o 
  -3  -8   7     2982.03     3115.86    185.63 o 
  -2  -8   7      417.03      438.31     59.22 o 
  -1  -8   7      679.23      701.08     75.72 o 
   0  -8   7     1410.23     1494.19    118.46 o 
  -6  -7   7        0.16       10.21     32.81 o 
  -5  -7   7     1870.51     1842.79    128.95 o 
  -4  -7   7     3964.96     4125.35    229.82 o 
  -3  -7   7     2064.70     1962.80    129.85 o 
  -2  -7   7      140.49      125.27     39.02 o 
  -1  -7   7     7969.00     8025.40    397.47 o 
   0  -7   7     6519.45     6598.54    274.01 o 
   1  -7   7     1221.40     1254.64    107.07 o 
   2  -7   7     1028.22     1110.32    108.32 o 
  -7  -6   7      684.69      774.14    125.64 o 
  -6  -6   7      788.93      807.30    130.31 o 
  -5  -6   7     5358.40     5635.09    292.94 o 
  -4  -6   7     2816.27     2952.56    174.12 o 
  -3  -6   7      134.24      131.36     38.53 o 
  -2  -6   7     5405.58     5679.15    288.62 o 
  -1  -6   7    11301.21    10879.20    512.71 o 
   0  -6   7     1482.87     1445.67     85.06 o 
   1  -6   7       35.47       12.95     31.88 o 
   2  -6   7      361.88      392.84     63.27 o 
   3  -6   7     1965.60     1733.80    165.30 o 
   4  -6   7     1027.40     1050.21    111.33 o 
  -7  -5   7      431.50      499.12     99.27 o 
  -6  -5   7     2986.69     3213.27    285.90 o 
  -5  -5   7     1521.67     1561.22    106.74 o 
  -4  -5   7      664.80      642.01     63.70 o 
  -3  -5   7     2286.11     2285.34    137.11 o 
  -2  -5   7     3096.39     2966.24    166.15 o 
  -1  -5   7     4652.77     4299.59    222.89 o 
   0  -5   7      490.91      516.79     45.97 o 
   1  -5   7      969.70      958.18     83.06 o 
   2  -5   7     1741.79     1759.17    130.44 o 
   3  -5   7     1122.34      981.57    100.26 o 
   4  -5   7        4.70       45.39     39.68 o 
   5  -5   7     2800.71     3085.18    532.72 o 
  -7  -4   7     1038.80      972.24    128.85 o 
  -6  -4   7     4553.82     4874.91    383.05 o 
  -5  -4   7     1653.24     1592.90    168.08 o 
  -4  -4   7       59.02       74.58     26.77 o 
  -3  -4   7     6262.38     5985.91    293.75 o 
  -2  -4   7     7969.85     6582.06    638.78 o 
  -1  -4   7     1368.31     1161.09     82.71 o 
   0  -4   7     4951.28     5023.81    254.43 o 
   1  -4   7     5698.00     5695.31    300.18 o 
   2  -4   7     3245.31     2925.32    217.20 o 
   3  -4   7      360.65      369.73     66.61 o 
   4  -4   7     1698.51     1604.68    137.40 o 
   5  -4   7     7699.55     9576.92    725.56 o 
  -7  -3   7     8917.69     8010.68    578.89 o 
  -6  -3   7     7080.42     6536.03    479.18 o 
  -5  -3   7       50.01       59.24     45.00 o 
  -3  -3   7     3983.10     3524.60    322.20 o 
  -2  -3   7     6182.52     6340.57    513.66 o 
  -1  -3   7      148.58      144.97     29.74 o 
   0  -3   7    14984.51    15220.90    693.09 o 
   1  -3   7    20181.32    19479.97    883.47 o 
   2  -3   7     2110.03     2064.59    138.05 o 
   3  -3   7      819.13      728.40     81.96 o 
   4  -3   7     6431.81     7809.66    595.98 o 
   5  -3   7     4056.96     4014.98    320.23 o 
   6  -3   7      599.50      573.03     94.12 o 
  -7  -2   7     2528.97     2437.16    219.28 o 
  -6  -2   7      544.74      525.78     82.47 o 
  -5  -2   7     1188.98      889.77    103.80 o 
  -4  -2   7     6053.33     5627.57    407.67 o 
  -3  -2   7     5273.81     5041.64    243.05 o 
  -2  -2   7      114.40      110.75     16.20 o 
  -1  -2   7     8820.39     9335.84    334.90 o 
   0  -2   7    16408.77    17026.26    596.55 o 
   1  -2   7     2982.10     2925.16    156.39 o 
   2  -2   7      510.13      524.65     40.03 o 
   3  -2   7      258.67      295.04     34.36 o 
   4  -2   7     1278.68     1269.21    128.30 o 
   5  -2   7     2406.96     2242.47    209.46 o 
   6  -2   7      183.02      132.78     59.22 o 
   7  -2   7     3018.14     2314.61    304.31 o 
  -7  -1   7      884.76      688.82     99.71 o 
  -6  -1   7      487.81      576.77     87.44 o 
  -5  -1   7     5702.26     5632.83    408.91 o 
  -4  -1   7     2431.08     2351.26    195.03 o 
  -3  -1   7      125.84      130.90     42.00 o 
  -2  -1   7      975.05     1014.45     64.67 o 
  -1  -1   7     2595.82     2698.95    110.86 o 
   0  -1   7    12898.99    10961.19    510.02 o 
   1  -1   7      637.31      738.53     60.32 o 
   2  -1   7     3953.13     4302.73    173.87 o 
   3  -1   7     3106.69     2954.10    132.89 o 
   4  -1   7     2928.06     2642.74    126.87 o 
   5  -1   7      465.30      398.04     85.13 o 
   6  -1   7     3514.49     2571.10    356.02 o 
   7  -1   7     5340.10     4509.10    287.16 o 
  -7   0   7       10.86       27.03     44.92 o 
  -6   0   7     3254.44     3114.95    257.12 o 
  -5   0   7    11165.49    10760.55    732.50 o 
  -4   0   7     3771.39     3657.75    277.35 o 
  -3   0   7      291.16      239.66     50.55 o 
  -2   0   7    10329.88     9770.36    440.42 o 
  -1   0   7    16870.67    16246.96    569.04 o 
   0   0   7     4834.44     4890.72    188.20 o 
   1   0   7     6124.76     6297.31    238.78 o 
   2   0   7    22358.14    23182.13    979.83 o 
   3   0   7     5354.10     5083.74    369.03 o 
   4   0   7      729.35      677.28     53.87 o 
   5   0   7     1421.24     1221.73    123.56 o 
   6   0   7    12750.79    11642.17    444.57 o 
   7   0   7     6262.35     6786.54    362.63 o 
   8   0   7        1.32       56.98     40.94 o 
  -7   1   7     2742.72     2585.30    235.43 o 
  -6   1   7     6618.79     6616.60    481.52 o 
  -5   1   7    11220.44    11776.61    797.51 o 
  -4   1   7      545.30      451.93     72.53 o 
  -3   1   7     8676.01     8612.72    582.76 o 
  -2   1   7     6924.60     6877.96    467.56 o 
  -1   1   7     1650.30     1618.62     69.47 o 
   0   1   7      282.70      288.26     29.86 o 
   1   1   7    18060.40    17794.46    625.56 o 
   2   1   7    17518.59    19039.95   1149.15 o 
   3   1   7     3378.51     3056.11    131.22 o 
   4   1   7      862.87      782.51     55.71 o 
   5   1   7     4216.84     4016.11    175.60 o 
   6   1   7     6255.41     6183.95    346.70 o 
   7   1   7       10.69       45.51     32.99 o 
   8   1   7      745.25      984.80    178.01 o 
  -6   2   7     2112.08     2036.87    192.99 o 
  -5   2   7      220.76      196.49     56.32 o 
  -4   2   7     1840.55     1949.00    170.78 o 
  -3   2   7     2703.09     2749.50    213.80 o 
  -2   2   7      749.12      689.26     77.50 o 
  -1   2   7       63.83       60.12     12.72 o 
   0   2   7     3825.53     3649.01    142.46 o 
   1   2   7     8905.59     9715.09    351.22 o 
   2   2   7     6920.74     7137.65    320.84 o 
   3   2   7     1006.37     1002.73     63.28 o 
   4   2   7      712.44      670.16     58.96 o 
   5   2   7     1223.39     1069.15     68.04 o 
   6   2   7      525.86      508.64    116.80 o 
   7   2   7       66.12      101.77     40.27 o 
   8   2   7     2961.49     3287.35    626.73 o 
  -6   3   7      818.79      972.60    127.32 o 
  -5   3   7      429.22      456.46     85.32 o 
  -4   3   7     5727.80     6110.33    438.13 o 
  -3   3   7     6057.67     5973.07    420.23 o 
  -2   3   7       14.24       32.29     28.12 o 
  -1   3   7      976.29      920.20     62.13 o 
   0   3   7     7982.20     7964.07    290.48 o 
   1   3   7    12518.87    12902.52    460.99 o 
   2   3   7      892.21      753.17    110.41 o 
   3   3   7     3455.30     3380.83    172.94 o 
   4   3   7     7593.56     7731.04    353.15 o 
   5   3   7     6192.19     6421.52    305.77 o 
   6   3   7      139.62      136.46     38.85 o 
   7   3   7     7295.48     8161.86    880.20 o 
   8   3   7     6948.41     8130.61    847.58 o 
  -5   4   7     3893.61     4242.70    335.06 o 
  -4   4   7     7267.55     8126.16    570.05 o 
  -3   4   7     3288.78     3357.83    259.17 o 
  -2   4   7      389.94      321.47     60.04 o 
  -1   4   7     7532.66     8003.73    361.52 o 
   0   4   7    14207.95    14592.48    518.27 o 
   1   4   7     2752.49     2512.92    136.59 o 
   2   4   7     8232.01     8021.28    445.80 o 
   3   4   7    16273.33    16184.66    693.66 o 
   4   4   7     4663.10     4721.71    232.85 o 
   5   4   7      343.69      337.01     48.22 o 
   6   4   7     1694.57     1630.17    111.65 o 
   7   4   7     7481.93     7755.34    372.40 o 
   8   4   7     3117.15     3437.16    201.84 o 
  -4   5   7     4123.47     4285.07    331.70 o 
  -3   5   7       97.92       55.22     41.49 o 
  -2   5   7     3524.02     4013.85    282.76 o 
  -1   5   7     2985.80     3246.21    241.56 o 
   0   5   7      254.30      291.74     68.01 o 
   1   5   7      931.47      905.64     72.49 o 
   2   5   7     1703.32     1643.32    106.65 o 
   3   5   7     8820.29     8321.48    522.60 o 
   4   5   7     1532.49     1522.24    103.07 o 
   5   5   7      126.89      172.38     39.82 o 
   6   5   7     2062.81     1883.01    123.64 o 
   7   5   7     2600.00     2609.40    194.48 o 
   8   5   7       34.90       64.90     38.15 o 
  -2   6   7     1171.17     1520.00    152.59 o 
  -1   6   7     1117.67     1232.20    136.45 o 
   0   6   7      293.60      426.51     83.93 o 
   1   6   7     2136.48     2244.78    177.90 o 
   2   6   7    11088.96    10713.61    485.25 o 
   3   6   7     1723.65     1670.44    113.06 o 
   4   6   7       69.85      110.24     35.92 o 
   5   6   7     1410.54     1381.01    101.49 o 
   6   6   7     1826.48     1800.83    122.66 o 
   7   6   7     1000.41     1103.63     95.22 o 
   8   6   7      594.60      580.53     72.81 o 
  -2   7   7     4343.24     5171.25    380.79 o 
  -1   7   7      135.63      156.97     70.49 o 
   0   7   7     1534.63     1831.76    193.94 o 
   1   7   7     6042.97     6873.50    487.65 o 
   2   7   7     5442.78     5272.60    272.68 o 
   3   7   7      281.44      298.66     50.58 o 
   4   7   7     3066.74     2674.25    161.56 o 
   5   7   7     7219.35     7076.03    363.99 o 
   6   7   7     2198.30     2238.39    145.37 o 
   7   7   7       32.65       76.63     33.29 o 
   0   8   7     1741.36     1922.26    220.82 o 
   1   8   7     4706.06     5585.64    436.59 o 
   2   8   7      907.28      935.83     90.18 o 
   3   8   7     1682.26     1438.15    317.49 o 
   4   8   7     6836.67     6376.66    323.84 o 
   5   8   7     1652.20     1603.69    148.06 o 
   6   8   7        4.25       43.99     31.53 o 
  -4  -8   8      141.74      142.42     46.51 o 
  -3  -8   8      785.59      786.23     79.41 o 
  -2  -8   8     4912.10     5258.04    376.37 o 
  -1  -8   8     1038.92     1176.72    101.20 o 
   0  -8   8      100.96       86.83     40.84 o 
  -6  -7   8     3723.00     4469.58    384.66 o 
  -5  -7   8      103.29      149.72     44.85 o 
  -4  -7   8     1897.35     1896.94    131.43 o 
  -3  -7   8     7498.45     7602.96    401.90 o 
  -2  -7   8     4750.47     4492.52    243.82 o 
  -1  -7   8      596.85      491.05     61.74 o 
   0  -7   8     1381.38     1596.37    124.03 o 
   1  -7   8     3167.32     3039.57    194.02 o 
   2  -7   8     3788.51     4012.21    249.01 o 
  -6  -6   8      196.44      305.70     95.32 o 
  -5  -6   8      291.51      342.15     53.57 o 
  -4  -6   8     1300.75     1391.00    103.34 o 
  -3  -6   8    10887.43    10847.75    516.15 o 
  -2  -6   8     2404.98     2274.54    141.86 o 
  -1  -6   8     1551.31     1600.19    111.47 o 
   0  -6   8     6033.34     6206.41    321.75 o 
   1  -6   8     1357.35     1273.43    105.82 o 
   2  -6   8       22.84       32.74     37.58 o 
   3  -6   8      867.91      907.72    110.26 o 
  -7  -5   8     2327.10     2392.60    239.95 o 
  -6  -5   8      171.75      141.27     70.27 o 
  -5  -5   8     2372.71     2458.86    238.13 o 
  -4  -5   8     1112.66     1173.62     89.74 o 
  -3  -5   8      393.47      386.84     50.07 o 
  -2  -5   8        6.86       45.32     28.23 o 
  -1  -5   8     3088.45     2925.10    166.59 o 
   0  -5   8     1535.83     1550.86    108.85 o 
   1  -5   8      580.45      623.01     68.99 o 
   2  -5   8       13.18       21.87     30.67 o 
   3  -5   8     2342.30     2334.95    195.94 o 
   4  -5   8     3756.43     3977.24    256.11 o 
  -7  -4   8       17.59       -5.84     46.31 o 
  -6  -4   8      874.21      795.25    116.95 o 
  -5  -4   8     1572.81     1334.83    154.93 o 
  -4  -4   8      537.35      441.81     49.98 o 
  -3  -4   8     1408.04     1316.85    107.34 o 
  -2  -4   8     3699.77     3788.79    201.69 o 
  -1  -4   8    19411.51    18595.43   1003.17 o 
   0  -4   8     7709.98     7562.70    369.72 o 
   1  -4   8      411.96      398.77     54.50 o 
   2  -4   8     5076.61     4820.01    379.07 o 
   3  -4   8     5071.13     4644.92    272.00 o 
   4  -4   8     1693.64     1805.69    359.97 o 
   5  -4   8      198.10      186.99     64.49 o 
  -7  -3   8      347.39      351.06     79.47 o 
  -6  -3   8     6896.73     5968.32    449.23 o 
  -5  -3   8     6097.62     5664.97    426.73 o 
  -4  -3   8      997.45      843.02    113.07 o 
  -3  -3   8     4563.07     4499.00    227.27 o 
  -2  -3   8    19800.58    19623.83    883.82 o 
  -1  -3   8    16025.77    17134.44    776.85 o 
   0  -3   8       16.15       13.03     23.14 o 
   1  -3   8     3095.32     2787.45    292.07 o 
   2  -3   8     5179.32     4760.88    262.37 o 
   3  -3   8     3569.65     3800.38    336.48 o 
   4  -3   8      125.06      170.39     56.14 o 
   5  -3   8     6242.39     7040.10    799.08 o 
   6  -3   8     4595.20     4348.05    284.18 o 
  -7  -2   8     3416.65     3205.82    273.56 o 
  -6  -2   8     6511.76     5589.29    419.06 o 
  -5  -2   8     1005.83      872.97    109.71 o 
  -4  -2   8      319.47      321.47     70.63 o 
  -3  -2   8     3321.25     3048.55    250.77 o 
  -2  -2   8     4507.07     4489.03    170.99 o 
  -1  -2   8     5666.38     5486.18    208.53 o 
   0  -2   8      910.98      867.94     49.56 o 
   1  -2   8     5977.00     5895.47    273.77 o 
   2  -2   8     2071.19     2048.78     98.83 o 
   3  -2   8       53.17       71.75     22.66 o 
   4  -2   8     2007.18     2273.30    237.43 o 
   5  -2   8     4191.20     4141.88    262.72 o 
   6  -2   8      674.77      648.65     97.76 o 
   7  -2   8      153.68      155.10     71.19 o 
  -7  -1   8     2420.76     2358.42    217.82 o 
  -6  -1   8     2398.59     2480.70    218.84 o 
  -5  -1   8      437.25      395.03     72.75 o 
  -4  -1   8     1737.85     1712.92    158.95 o 
  -3  -1   8     2740.72     2503.12    208.11 o 
  -2  -1   8     4386.38     4339.44    166.89 o 
  -1  -1   8     2581.09     2437.32    132.12 o 
   0  -1   8     8425.30     8751.79    322.81 o 
   1  -1   8     5746.11     5336.63    320.38 o 
   2  -1   8     1296.54     1359.36    140.42 o 
   3  -1   8      275.63      313.23     36.96 o 
   4  -1   8     4398.95     4359.16    190.85 o 
   5  -1   8     7358.04     7173.22    342.60 o 
   6  -1   8     1626.83     1353.50    266.69 o 
   7  -1   8     1970.91     1537.35    216.21 o 
  -7   0   8     3681.58     3668.12    307.08 o 
  -6   0   8       48.19       92.77     51.94 o 
  -5   0   8     2413.23     2273.98    200.14 o 
  -4   0   8     4996.98     4789.01    352.88 o 
  -3   0   8     1827.16     1867.26    162.01 o 
  -2   0   8       51.43       82.10     37.11 o 
  -1   0   8     7041.51     7139.83    285.17 o 
   0   0   8    33970.38    37735.18   1303.94 o 
   1   0   8    11366.59    11362.59    531.04 o 
   2   0   8       65.69      118.90     23.28 o 
   3   0   8    10846.27    10776.68    604.64 o 
   4   0   8    10483.66    10351.86    611.32 o 
   5   0   8     1606.24     1392.02    145.90 o 
   6   0   8     1718.72     1582.20    155.46 o 
   7   0   8     2901.46     2522.95    191.89 o 
  -6   1   8      251.00      261.06     70.78 o 
  -5   1   8     4382.88     4233.06    326.07 o 
  -4   1   8     9499.46     8859.54    610.08 o 
  -3   1   8     2367.64     2049.07    172.53 o 
  -2   1   8     3951.26     3597.85    265.08 o 
  -1   1   8    23315.84    23918.81   1010.89 o 
   0   1   8    14214.54    14260.82    506.75 o 
   1   1   8       43.98      121.99     23.38 o 
   2   1   8     2118.42     1855.58    147.43 o 
   3   1   8     1527.72     1462.28    130.67 o 
   4   1   8     3968.43     3734.57    212.14 o 
   5   1   8       15.48       30.60     22.29 o 
   6   1   8     2973.80     2826.49    141.37 o 
   7   1   8     5398.29     5797.27    369.76 o 
   8   1   8      808.11      961.21    179.84 o 
  -6   2   8     4261.09     3815.38    312.20 o 
  -5   2   8     4191.36     4108.81    320.74 o 
  -4   2   8     1081.95     1153.10    123.01 o 
  -3   2   8      284.18      269.76     56.83 o 
  -2   2   8     2845.83     2639.79    204.16 o 
  -1   2   8     2446.13     2296.88    121.08 o 
   0   2   8     4036.70     4097.80    160.76 o 
   1   2   8     1210.02     1353.86     78.72 o 
   2   2   8     7189.33     7014.27    319.75 o 
   3   2   8     2124.36     2163.04    101.71 o 
   4   2   8       43.64       53.73     22.27 o 
   5   2   8     1783.17     1791.39    119.70 o 
   6   2   8     4850.54     4893.29    256.19 o 
   7   2   8     2473.59     2602.44    213.69 o 
   8   2   8       25.38       78.84     41.13 o 
  -5   3   8     2670.78     2906.99    247.26 o 
  -4   3   8       73.14       85.10     46.53 o 
  -3   3   8      765.17      815.70     95.76 o 
  -2   3   8     6309.19     6421.35    443.68 o 
  -1   3   8     1757.55     1783.12    101.93 o 
   0   3   8     1782.71     1754.98     80.47 o 
   1   3   8    14451.26    15124.47    537.43 o 
   2   3   8     6393.39     6047.77    282.33 o 
   3   3   8     1411.29     1365.48     92.20 o 
   4   3   8      540.39      548.49     58.58 o 
   5   3   8     4544.70     4509.62    232.58 o 
   6   3   8    10546.57    11089.63    507.20 o 
   7   3   8      608.44      804.20    112.20 o 
   8   3   8     1582.66     1759.17    133.97 o 
  -5   4   8      858.97     1082.17    135.50 o 
  -4   4   8     2897.14     3057.68    253.03 o 
  -3   4   8     7256.56     7370.73    515.26 o 
  -2   4   8     2530.38     2611.43    142.44 o 
  -1   4   8       37.88       45.72     22.18 o 
   0   4   8     6559.73     6377.67    414.31 o 
   1   4   8    18026.54    19650.91   1040.50 o 
   2   4   8    12097.15    12159.34    533.06 o 
   3   4   8       56.64       87.46     30.71 o 
   4   4   8     4582.56     4356.10    222.07 o 
   5   4   8     7499.23     7308.78    346.34 o 
   6   4   8     1325.38     1370.16    104.43 o 
   7   4   8      425.20      388.79     59.88 o 
   8   4   8     3940.98     4238.08    304.20 o 
  -4   5   8     3410.82     3784.85    304.45 o 
  -2   5   8      371.52      340.90     67.13 o 
  -1   5   8     1548.51     1437.97    140.69 o 
   0   5   8     6235.47     6550.94    435.72 o 
   1   5   8     9552.16    10387.07    650.25 o 
   2   5   8       22.74       17.79     23.68 o 
   3   5   8     4340.42     3997.79    208.95 o 
   4   5   8      711.87      763.37     71.01 o 
   5   5   8      382.16      401.35     54.22 o 
   6   5   8       85.66      106.57     38.87 o 
   7   5   8     1199.45     1313.17    107.43 o 
   8   5   8     4183.88     4659.93    258.75 o 
  -3   6   8      606.16      593.20     92.69 o 
  -2   6   8      383.38      440.54     82.40 o 
  -1   6   8      990.56      901.75    117.38 o 
   0   6   8     1441.84     1393.49    153.25 o 
   1   6   8      483.25      613.29    102.92 o 
   2   6   8      923.16      846.95     76.91 o 
   3   6   8     2691.73     2431.12    161.91 o 
   4   6   8     2316.99     2192.86    139.12 o 
   5   6   8      151.78      143.53     41.27 o 
   6   6   8     1609.03     1542.14    115.04 o 
   7   6   8     3977.10     4034.78    226.47 o 
  -1   7   8     3527.50     4132.18    329.36 o 
   0   7   8     1655.26     2103.34    212.34 o 
   1   7   8      188.80      363.99     98.17 o 
   2   7   8     8253.89     8366.19    494.30 o 
   3   7   8    10895.47     9194.31    452.95 o 
   4   7   8      257.67      274.26     53.89 o 
   5   7   8      205.81      186.74     46.68 o 
   6   7   8     2845.73     2846.32    175.64 o 
   7   7   8     5580.14     5824.44    304.14 o 
   1   8   8     1875.05     2212.11    237.69 o 
   2   8   8     6593.60     7414.33    540.39 o 
   3   8   8     3915.38     3590.77    211.29 o 
   4   8   8       21.89       32.14     31.71 o 
   5   8   8     1900.53     1814.43    154.27 o 
  -3  -8   9      677.64      644.66     74.47 o 
  -2  -8   9       65.23       89.40     40.90 o 
  -1  -8   9     1306.92     1570.79    124.42 o 
  -5  -7   9     3356.34     4086.38    360.11 o 
  -4  -7   9     2402.80     2565.51    163.53 o 
  -3  -7   9       96.77      121.33     43.88 o 
  -2  -7   9     6075.23     5721.64    301.03 o 
  -1  -7   9     3829.08     3596.28    209.70 o 
   0  -7   9      421.74      430.52     64.59 o 
   1  -7   9      318.66      351.04     64.62 o 
  -6  -6   9     2360.24     2599.69    261.06 o 
  -5  -6   9     3876.81     4141.68    358.51 o 
  -4  -6   9       46.24       72.82     35.68 o 
  -3  -6   9     2719.26     2572.14    158.53 o 
  -2  -6   9     7560.21     7511.18    374.65 o 
  -1  -6   9     2421.94     2302.06    117.43 o 
   0  -6   9       60.80       99.10     37.05 o 
   1  -6   9     1570.62     1540.94    122.42 o 
   2  -6   9     4509.39     4017.09    246.06 o 
   3  -6   9     1263.13     1232.03    120.34 o 
  -6  -5   9     1556.62     1570.84    183.64 o 
  -5  -5   9      122.84      123.15     67.42 o 
  -4  -5   9      484.85      520.37     59.90 o 
  -3  -5   9     6260.14     6531.82    328.72 o 
  -2  -5   9     4081.96     3784.69    225.09 o 
  -1  -5   9       28.00       53.50     29.13 o 
   0  -5   9      971.31     1017.02     86.51 o 
   1  -5   9      583.11      652.00     85.97 o 
   2  -5   9     1390.87     1243.60    110.69 o 
   3  -5   9        0.19       -9.19     33.96 o 
   4  -5   9     1239.83     1361.47    132.27 o 
  -7  -4   9     3082.33     3152.57    286.63 o 
  -6  -4   9      637.62      690.35    113.73 o 
  -5  -4   9      384.76      366.40     87.00 o 
  -4  -4   9     3897.93     4010.42    333.60 o 
  -3  -4   9     5008.04     5009.52    460.08 o 
  -2  -4   9      366.58      363.32     49.33 o 
  -1  -4   9       58.75       85.70     32.34 o 
   0  -4   9     4040.30     3949.91    216.67 o 
   1  -4   9     3630.22     2817.51    244.34 o 
   2  -4   9      881.66      788.69     84.50 o 
   3  -4   9     2915.05     3012.29    236.89 o 
   4  -4   9    10895.39    13769.00    964.71 o 
   5  -4   9     2389.18     3025.67    349.92 o 
  -7  -3   9     2741.62     2722.26    251.20 o 
  -6  -3   9       62.50       84.29     55.08 o 
  -5  -3   9     2033.17     1976.03    195.62 o 
  -4  -3   9     8468.47     8102.20    586.26 o 
  -3  -3   9     7019.14     6645.51    399.23 o 
  -2  -3   9      571.98      595.71     57.52 o 
  -1  -3   9    12905.66    13691.41    634.82 o 
   0  -3   9    10975.04    10137.77    512.01 o 
   1  -3   9     1505.42     1315.84    102.24 o 
   2  -3   9      661.28      661.82     76.29 o 
   3  -3   9     6970.11     7659.43    766.76 o 
   4  -3   9     7984.43    10538.71    766.76 o 
   5  -3   9     1145.64     1341.28    346.16 o 
   6  -3   9      438.80      462.53     95.21 o 
  -7  -2   9      807.21      747.11    109.57 o 
  -6  -2   9     1715.26     1517.23    162.09 o 
  -5  -2   9     7504.61     5578.55    419.35 o 
  -4  -2   9      602.03      669.24    101.61 o 
  -3  -2   9       19.43        2.85     41.05 o 
  -2  -2   9     3898.94     3884.30    203.19 o 
  -1  -2   9     9607.55    10580.45    514.09 o 
   0  -2   9     3760.70     3521.73    196.70 o 
   1  -2   9      136.84      143.82     25.45 o 
   2  -2   9     1679.79     1735.77     89.93 o 
   3  -2   9     7036.37     7746.39    440.60 o 
   4  -2   9      950.09     1054.15     74.86 o 
   5  -2   9      549.89      652.88     93.83 o 
   6  -2   9     1474.48     1439.78    143.74 o 
  -7  -1   9      294.20      240.68     70.78 o 
  -6  -1   9     1272.88     1151.93    135.72 o 
  -5  -1   9      485.17      435.50     78.60 o 
  -4  -1   9      626.59      523.88     85.83 o 
  -3  -1   9      508.34      487.80     83.20 o 
  -2  -1   9     6690.04     6175.39    620.85 o 
  -1  -1   9    10689.05    12214.92    533.89 o 
   0  -1   9       73.57      120.32     24.18 o 
   1  -1   9     2583.63     2680.17    236.25 o 
   2  -1   9     1582.68     1732.45    164.10 o 
   3  -1   9      471.44      505.31     56.94 o 
   4  -1   9      770.29      790.41     62.31 o 
   5  -1   9     4574.34     4528.89    204.41 o 
   6  -1   9     5022.52     4210.51    470.27 o 
   7  -1   9     1232.82     1048.38    175.35 o 
  -6   0   9     6771.88     6823.18    502.41 o 
  -5   0   9     1750.33     1644.18    162.45 o 
  -4   0   9      660.06      587.21     86.05 o 
  -3   0   9     6759.72     6500.97    461.06 o 
  -2   0   9    10599.46     9621.18    425.78 o 
  -1   0   9     3940.24     3803.00    153.23 o 
   0   0   9     1454.95     1681.21     84.77 o 
   1   0   9    11387.04    12156.49    443.72 o 
   2   0   9     7931.20     8104.56    309.56 o 
   3   0   9     2185.49     1925.88    100.30 o 
   4   0   9     5130.94     4946.07    379.73 o 
   5   0   9    17022.60    17289.90    766.01 o 
   6   0   9     5273.07     5149.88    267.84 o 
   7   0   9       18.35       64.42     58.40 o 
  -6   1   9     3732.71     3766.81    310.74 o 
  -5   1   9       27.60        8.33     39.01 o 
  -4   1   9     4062.61     3866.15    299.19 o 
  -3   1   9     5178.99     4731.30    346.53 o 
  -2   1   9     6402.45     6027.35    277.42 o 
  -1   1   9      697.89      724.18     57.66 o 
   0   1   9    13422.31    14389.91    626.75 o 
   1   1   9    18189.64    19683.11    846.80 o 
   2   1   9      465.51      439.36     41.99 o 
   3   1   9     1374.92     1268.75    126.79 o 
   4   1   9     5444.89     5080.10    384.71 o 
   5   1   9     6602.90     6384.10    309.62 o 
   6   1   9      824.67      824.74     84.81 o 
   7   1   9      659.93      641.77     79.11 o 
  -6   2   9      574.16      771.43    115.56 o 
  -5   2   9     1066.89     1157.62    133.53 o 
  -4   2   9     3818.66     3758.33    293.93 o 
  -3   2   9      151.44      139.01     47.11 o 
  -2   2   9       25.39       43.36     21.53 o 
  -1   2   9     2174.88     2155.09    119.11 o 
   0   2   9     9502.50     9992.14    363.11 o 
   1   2   9     1931.00     2107.97    157.55 o 
   2   2   9       65.39       72.31     22.80 o 
   3   2   9      963.35      933.40     62.97 o 
   4   2   9     2103.37     1857.88    150.11 o 
   5   2   9     2990.10     2751.60    164.47 o 
   6   2   9      863.57      784.73     81.62 o 
   7   2   9     3010.55     3034.05    189.71 o 
   8   2   9      416.09      471.15     70.43 o 
  -5   3   9     1958.02     2170.33    204.60 o 
  -4   3   9     1443.01     1512.41    152.52 o 
  -3   3   9       71.88       78.82     42.51 o 
  -2   3   9      133.79      133.95     29.16 o 
  -1   3   9     7646.14     7299.54    334.61 o 
   0   3   9    13627.27    14282.65    625.30 o 
   1   3   9     1303.82     1287.15    138.13 o 
   2   3   9     5199.66     4980.18    364.46 o 
   3   3   9     6343.28     5467.97    264.55 o 
   4   3   9     2269.40     2155.77    132.98 o 
   5   3   9      144.39      139.75     40.75 o 
   6   3   9     4069.98     3784.51    213.20 o 
   7   3   9     5957.18     6428.58    330.88 o 
   8   3   9     2354.92     2765.84    185.21 o 
  -4   4   9     2116.47     2325.77    207.89 o 
  -3   4   9      562.20      451.35     76.62 o 
  -2   4   9     7368.61     7184.36    335.46 o 
  -1   4   9     8709.19     8716.22    540.68 o 
   0   4   9     2350.05     2156.74    181.37 o 
   1   4   9     3728.04     3756.75    192.85 o 
   2   4   9     8865.10     9096.51    688.31 o 
   3   4   9     5545.20     4958.41    255.40 o 
   4   4   9      653.45      647.71     67.03 o 
   5   4   9     2600.84     2470.40    151.16 o 
   6   4   9    12763.21    12813.58    580.34 o 
   7   4   9     4161.29     4476.32    247.63 o 
   8   4   9       15.75       24.70     35.94 o 
  -3   5   9     1220.60     1196.70    126.59 o 
  -2   5   9     2037.61     1924.75    170.49 o 
  -1   5   9     2002.81     2125.70    184.07 o 
   0   5   9       72.46       95.47     52.01 o 
   1   5   9     9491.63    10749.74    673.99 o 
   2   5   9     5360.78     5391.95    348.50 o 
   3   5   9      383.46      346.20     50.99 o 
   4   5   9      479.83      462.68     58.37 o 
   5   5   9     1683.75     1575.66    114.07 o 
   6   5   9     2751.11     2814.99    172.03 o 
   7   5   9      130.35      180.45     48.88 o 
  -2   6   9     1048.31     1059.31    128.41 o 
  -1   6   9       43.28       84.73     56.03 o 
   0   6   9     3478.28     3797.27    299.41 o 
   1   6   9     2526.50     2670.03    235.79 o 
   2   6   9     2580.74     2757.17    302.15 o 
   3   6   9      116.16      109.99     37.94 o 
   4   6   9     1055.64      877.23     81.37 o 
   5   6   9     3132.93     2843.28    172.55 o 
   6   6   9     1629.58     1674.25    123.80 o 
   7   6   9      668.85      729.54     80.04 o 
  -1   7   9      248.36      282.32     84.59 o 
   0   7   9     4990.95     5773.44    429.87 o 
   1   7   9     8773.03    11030.89    722.35 o 
   2   7   9      153.96      273.63     91.23 o 
   3   7   9     3262.35     2968.88    180.46 o 
   4   7   9     5205.00     4500.77    490.83 o 
   5   7   9     1927.56     1628.23    122.94 o 
   6   7   9      278.60      302.38     54.29 o 
   1   8   9      782.95     1275.81    176.40 o 
   2   8   9     1982.89     2169.30    236.59 o 
   3   8   9     3056.56     2627.18    172.90 o 
   4   8   9     1460.78     1232.58    156.76 o 
   5   8   9      381.00      380.00     61.77 o 
  -4  -7  10     4584.31     4797.77    266.07 o 
  -3  -7  10     6570.17     6486.58    451.79 o 
  -2  -7  10      465.50      361.16     58.41 o 
  -1  -7  10     1667.85     1696.13    156.72 o 
   0  -7  10     5393.13     5230.19    294.15 o 
   1  -7  10     2688.88     2562.02    178.91 o 
  -5  -6  10     5383.06     6302.44    502.11 o 
  -4  -6  10     8242.49     8843.93    784.44 o 
  -3  -6  10      690.81      645.87     77.36 o 
  -2  -6  10     1460.56     1452.68    108.93 o 
  -1  -6  10     2072.48     1971.41    135.40 o 
   0  -6  10     1182.02     1101.08     98.05 o 
   1  -6  10      492.67      536.31     71.52 o 
   2  -6  10      652.28      591.21     81.01 o 
  -6  -5  10      668.03      692.54    122.21 o 
  -5  -5  10      455.67      611.10    116.14 o 
  -4  -5  10     2073.52     2492.46    245.72 o 
  -3  -5  10      238.86      237.80     45.48 o 
  -2  -5  10     2081.69     1976.75    197.19 o 
  -1  -5  10     2097.19     2064.88    136.01 o 
   0  -5  10      636.60      615.52     71.77 o 
   1  -5  10      606.72      496.80     80.28 o 
   2  -5  10     2612.00     2504.79    210.08 o 
   3  -5  10     2224.07     2232.39    171.04 o 
   4  -5  10      196.68      233.95     70.93 o 
  -6  -4  10     1033.41     1124.17    148.28 o 
  -5  -4  10     2907.04     2916.56    269.61 o 
  -4  -4  10       15.49       47.26     51.57 o 
  -3  -4  10     2262.98     2344.39    229.00 o 
  -2  -4  10    13836.13    16165.03   1103.72 o 
  -1  -4  10      964.18      918.53     80.45 o 
   0  -4  10      193.56      181.34     44.98 o 
   1  -4  10     1627.22     1395.78    177.79 o 
   2  -4  10     6821.38     6159.97    334.67 o 
   3  -4  10     4360.22     4566.52    274.30 o 
   4  -4  10      166.92      213.00     65.91 o 
   5  -4  10     3277.00     4050.14    735.24 o 
  -6  -3  10     2448.44     2085.52    210.15 o 
  -5  -3  10      126.00      114.17     61.94 o 
  -4  -3  10     1639.72     1506.93    167.42 o 
  -3  -3  10    10359.28    10876.32    766.32 o 
  -2  -3  10    13659.36    14851.40   1038.96 o 
  -1  -3  10      799.42      795.13    110.04 o 
   0  -3  10     4459.29     4041.15    224.45 o 
   1  -3  10     6987.05     6049.50    385.21 o 
   2  -3  10     5451.82     5458.61    300.43 o 
   3  -3  10      138.84      161.30     53.57 o 
   4  -3  10     4154.27     4752.34    761.39 o 
   5  -3  10     4037.02     4696.54    771.76 o 
  -6  -2  10      813.87      671.73    105.48 o 
  -5  -2  10        7.27       44.78     50.33 o 
  -4  -2  10     3701.38     3474.19    290.79 o 
  -3  -2  10    13254.14    12237.52    843.68 o 
  -2  -2  10     2213.15     1983.84    124.19 o 
  -1  -2  10     2145.83     1965.90    203.91 o 
   0  -2  10     3371.54     3062.44    344.23 o 
   1  -2  10      501.19      430.26     59.88 o 
   2  -2  10      150.85      171.19     29.12 o 
   3  -2  10      297.26      342.63     42.02 o 
   4  -2  10     4288.32     4648.64    482.65 o 
   5  -2  10     3283.30     3753.75    352.37 o 
   6  -2  10      134.23      133.10     64.41 o 
  -6  -1  10       11.42       16.95     45.22 o 
  -5  -1  10     1498.74     1374.28    150.62 o 
  -4  -1  10     2255.77     2221.90    203.58 o 
  -3  -1  10      892.26      814.19     63.07 o 
  -2  -1  10       13.72       15.84     20.05 o 
  -1  -1  10     3033.31     3038.45    173.01 o 
   0  -1  10     4336.75     4539.94    184.15 o 
   1  -1  10      644.22      843.99    164.83 o 
   2  -1  10       23.91       54.32     22.02 o 
   3  -1  10     9084.92     9358.22    557.19 o 
   4  -1  10     9182.71     9831.10    735.33 o 
   5  -1  10       60.11       74.80     31.11 o 
   6  -1  10      619.99      640.52    101.62 o 
   7  -1  10      661.85      726.48    114.08 o 
  -6   0  10      306.00      390.79     83.49 o 
  -5   0  10     2488.30     2422.04    217.31 o 
  -4   0  10     2679.01     2478.65    215.63 o 
  -3   0  10      403.32      402.48     75.82 o 
  -2   0  10     8357.68     8132.74    369.31 o 
  -1   0  10    18896.91    19865.36    850.40 o 
   0   0  10     4271.66     4916.23    197.18 o 
   1   0  10      361.91      425.82     43.51 o 
   2   0  10     5597.41     5390.00    219.79 o 
   3   0  10    10056.70     9644.29    541.31 o 
   4   0  10     2953.90     2962.31    145.53 o 
   5   0  10       11.16       65.03     29.30 o 
   6   0  10     5267.08     5365.65    280.07 o 
   7   0  10     3525.15     2089.76    282.10 o 
  -6   1  10     5155.15     5393.60    419.72 o 
  -5   1  10     4277.44     4323.85    341.49 o 
  -4   1  10      366.00      341.78     70.12 o 
  -3   1  10     3845.46     3202.17    254.78 o 
  -2   1  10     8850.95     8190.43    371.69 o 
  -1   1  10    13818.17    12802.24    562.96 o 
   0   1  10      919.01      902.64     81.04 o 
   1   1  10      911.88      971.17     64.58 o 
   2   1  10     8004.43     7429.91    286.29 o 
   3   1  10     5139.84     4982.91    207.31 o 
   4   1  10        0.92       53.38     24.93 o 
   5   1  10     5819.53     5178.08    782.50 o 
   6   1  10     2566.28     2353.61    423.63 o 
   7   1  10      804.17      725.42     85.35 o 
  -5   2  10      547.56      554.63     96.49 o 
  -4   2  10       45.29       50.99     42.00 o 
  -3   2  10     3615.15     3530.14    275.82 o 
  -2   2  10     9228.35     8524.18    384.92 o 
  -1   2  10     1142.50     1035.22     75.13 o 
   0   2  10     2324.46     2317.77    132.30 o 
   1   2  10     3044.40     3352.49    176.40 o 
   2   2  10      195.80      218.11     33.22 o 
   3   2  10      535.61      495.77     58.43 o 
   4   2  10     1041.46      895.20     80.24 o 
   5   2  10     5833.59     5413.34    524.83 o 
   6   2  10     2701.71     2634.03    220.71 o 
   7   2  10      192.22      213.35     55.71 o 
  -5   3  10       38.31       33.82     47.19 o 
  -4   3  10     1597.45     1677.71    166.84 o 
  -3   3  10     2817.51     2763.30    153.16 o 
  -2   3  10      549.16      506.89     51.32 o 
  -1   3  10      469.26      416.88     46.44 o 
   0   3  10     2245.31     2249.14    184.22 o 
   1   3  10     6625.06     6759.66    672.71 o 
   2   3  10     1292.32     1198.25     88.30 o 
   3   3  10      168.89      150.67     38.32 o 
   4   3  10    10185.05     9140.34    422.06 o 
   5   3  10     9101.10     8558.89    405.27 o 
   6   3  10      579.64      602.17     73.54 o 
   7   3  10     1354.15     1169.41    108.15 o 
  -4   4  10     3349.72     3962.28    318.70 o 
  -3   4  10     3126.56     3143.59    173.13 o 
  -2   4  10      258.17      225.93     56.68 o 
  -1   4  10     6711.98     6324.13    414.61 o 
   0   4  10    16017.79    16626.39    984.43 o 
   1   4  10     6015.76     6505.14    432.28 o 
   2   4  10       34.27       67.19     30.12 o 
   3   4  10     4532.70     3978.52    210.05 o 
   4   4  10     7409.96     6269.89    506.24 o 
   5   4  10     4154.31     3995.19    219.47 o 
   6   4  10      469.44      443.10     64.15 o 
   7   4  10     3401.98     3559.62    213.25 o 
  -3   5  10       14.25       27.10     36.67 o 
  -2   5  10     1190.46     1124.02    125.64 o 
  -1   5  10     8047.63     7437.85    488.16 o 
   0   5  10     4003.85     4111.00    307.96 o 
   1   5  10      227.67      301.09     76.48 o 
   2   5  10      673.93      779.97    189.99 o 
   3   5  10     2167.50     2070.16    133.29 o 
   4   5  10     2632.38     2303.03    170.56 o 
   5   5  10       14.93       25.64     29.80 o 
   6   5  10     3149.85     3245.27    194.93 o 
   7   5  10     2993.85     2989.17    189.38 o 
  -2   6  10     1059.51     1080.42    132.94 o 
  -1   6  10     1372.87     1270.99    147.33 o 
   0   6  10     1738.53     2111.82    204.31 o 
   1   6  10      405.39      458.51     94.08 o 
   2   6  10     3765.73     3849.79    307.67 o 
   3   6  10      490.66      462.82     60.99 o 
   4   6  10       23.40       37.37     46.09 o 
   5   6  10      514.37      450.07     62.65 o 
   6   6  10     3991.75     3636.36    213.22 o 
   7   6  10     1992.58     2147.23    152.82 o 
   0   7  10      139.71      258.65     87.80 o 
   1   7  10     5003.14     5671.76    425.78 o 
   2   7  10     4093.30     4870.09    380.64 o 
   3   7  10     1530.89     1508.33    116.94 o 
   4   7  10      177.12      183.86     48.91 o 
   5   7  10     4622.83     3999.82    229.66 o 
   6   7  10     7932.70     7483.11    377.57 o 
  -3  -7  11     1932.83     1913.05    137.65 o 
  -2  -7  11     2025.25     2039.00    226.40 o 
  -1  -7  11     1244.33     1191.02    105.32 o 
   0  -7  11      201.91      263.97     59.22 o 
  -5  -6  11      431.92      505.04    108.91 o 
  -4  -6  11     2005.45     2188.95    234.77 o 
  -3  -6  11     6638.67     7281.42    372.56 o 
  -2  -6  11     2756.22     2609.45    166.67 o 
  -1  -6  11      127.37      126.36     42.09 o 
   0  -6  11     2073.59     2058.61    147.81 o 
   1  -6  11     5257.56     5126.04    394.99 o 
   2  -6  11     1207.87     1101.06    111.01 o 
  -5  -5  11      996.92     1235.27    166.18 o 
  -4  -5  11     4015.92     4986.81    412.71 o 
  -3  -5  11     1620.68     1708.77    120.13 o 
  -2  -5  11      130.77      117.46     37.84 o 
  -1  -5  11      274.95      276.10     51.91 o 
   0  -5  11     1185.00     1132.85     98.84 o 
   1  -5  11     2246.88     2053.21    149.72 o 
   2  -5  11      105.71       88.50     46.81 o 
   3  -5  11     1883.07     2078.54    167.71 o 
  -6  -4  11      272.88      357.19     90.14 o 
  -5  -4  11      838.02      748.94    122.35 o 
  -4  -4  11     5338.64     5886.51    465.01 o 
  -3  -4  11     1597.43     1890.05    202.34 o 
  -2  -4  11      270.09      304.32     49.67 o 
  -1  -4  11     2696.66     2467.87    156.69 o 
   0  -4  11     3029.03     2796.81    174.87 o 
   1  -4  11      309.53      268.46     55.80 o 
   2  -4  11     2592.28     2109.35    155.79 o 
   3  -4  11     5514.54     5711.06    697.33 o 
   4  -4  11     2063.85     2452.34    236.45 o 
  -6  -3  11     3181.67     2643.15    252.45 o 
  -5  -3  11     6854.09     6312.88    487.36 o 
  -4  -3  11     3456.07     3366.59    295.10 o 
  -3  -3  11      401.74      421.47     98.83 o 
  -2  -3  11     4824.43     4734.63    555.69 o 
  -1  -3  11     5243.54     5081.85    634.91 o 
   0  -3  11     3969.10     3386.02    463.95 o 
   1  -3  11      583.92      523.02     67.67 o 
   2  -3  11     9725.55     9642.71    890.83 o 
   3  -3  11    13254.70    16003.82   1079.25 o 
   4  -3  11      485.40      729.56    242.40 o 
   5  -3  11      809.34      996.05    121.07 o 
  -6  -2  11     1766.35     1754.99    191.67 o 
  -5  -2  11     2157.67     1930.23    199.63 o 
  -4  -2  11       92.53      142.15     66.91 o 
  -3  -2  11     2172.76     2265.21    216.73 o 
  -2  -2  11    10031.46    11569.01    807.44 o 
  -1  -2  11     2895.16     2856.09    462.38 o 
   0  -2  11       18.79       26.60     30.78 o 
   1  -2  11     5252.97     5044.36    523.30 o 
   2  -2  11     4299.24     4375.40    574.25 o 
   3  -2  11     1342.49     1503.89    152.30 o 
   4  -2  11      158.38      200.16     38.69 o 
   5  -2  11      511.62      678.73    160.74 o 
   6  -2  11      646.74      790.62    134.26 o 
  -6  -1  11     1850.40     1544.33    172.83 o 
  -5  -1  11       39.77       68.66     52.37 o 
  -4  -1  11     1046.66      998.60    129.14 o 
  -3  -1  11     4146.45     3981.01    201.43 o 
  -2  -1  11     3643.02     3464.18    180.67 o 
  -1  -1  11       46.54       97.45     30.11 o 
   0  -1  11       79.23      103.05     27.46 o 
   1  -1  11     1290.71     1425.67    278.63 o 
   3  -1  11       64.56      108.87     29.94 o 
   4  -1  11     3128.58     3279.68    263.70 o 
   5  -1  11     3034.10     3191.80    190.51 o 
   6  -1  11      495.41      506.29     61.97 o 
  -6   0  11      381.62      379.54     88.75 o 
  -5   0  11       55.64       89.48     54.86 o 
  -4   0  11     2841.35     2499.69    223.15 o 
  -3   0  11     9565.39     9147.22    414.11 o 
  -2   0  11     5236.18     4621.40    227.01 o 
  -1   0  11      827.13      883.58     72.65 o 
   0   0  11    11241.52    12871.13    469.52 o 
   1   0  11     6737.66     7270.82    364.68 o 
   2   0  11       43.25       47.77     23.77 o 
   3   0  11     2659.01     2693.21    164.00 o 
   4   0  11    12779.91    12998.55    526.16 o 
   5   0  11     5614.55     5713.91    293.21 o 
   6   0  11       93.66      184.50     44.92 o 
   7   0  11      737.71      666.57    102.08 o 
  -5   1  11     2919.28     2511.01    228.27 o 
  -4   1  11     7027.09     6047.73    447.33 o 
  -3   1  11     4479.24     4059.80    204.18 o 
  -2   1  11      626.79      578.20     57.52 o 
  -1   1  11     9105.45     8281.06    380.95 o 
   0   1  11     6281.83     6234.79    425.71 o 
   1   1  11      689.81      750.56     57.85 o 
   2   1  11      286.34      281.81     38.41 o 
   3   1  11     8129.97     8052.98    316.65 o 
   4   1  11    11707.70    10564.24    486.82 o 
   5   1  11      882.34      836.52     85.18 o 
   6   1  11     1120.13     1025.37    137.65 o 
   7   1  11     1214.79     1124.66    240.50 o 
  -5   2  11     1353.76     1268.73    148.50 o 
  -4   2  11      662.72      627.53     94.74 o 
  -3   2  11      173.59      193.17     36.87 o 
  -2   2  11     1513.60     1400.69     93.41 o 
  -1   2  11     6323.32     5802.42    278.52 o 
   0   2  11     2582.32     2547.18    144.50 o 
   1   2  11        0.42       27.03     20.80 o 
   2   2  11     1931.69     1793.30    265.89 o 
   3   2  11     4407.71     3596.77    195.80 o 
   4   2  11      933.18      854.39     80.96 o 
   5   2  11      195.92      194.20     48.83 o 
   6   2  11      767.39      637.37     78.85 o 
   7   2  11      317.66      312.16     62.44 o 
  -4   3  11      172.69      199.12     64.57 o 
  -3   3  11      737.29      655.17     79.88 o 
  -2   3  11     4462.01     4051.45    207.73 o 
  -1   3  11    10612.32     9878.59    605.77 o 
   0   3  11       16.11       50.55     39.52 o 
   1   3  11     1258.19     1374.86    135.57 o 
   2   3  11     3485.79     3235.63    496.89 o 
   3   3  11     2488.84     2188.92    136.43 o 
   4   3  11      590.90      557.61     66.64 o 
   5   3  11     4488.81     4054.79    225.32 o 
   6   3  11     8320.57     7442.22    371.43 o 
   7   3  11     1125.60     1096.13    104.99 o 
  -3   4  11     2953.96     2649.43    210.96 o 
  -2   4  11     6935.02     6634.57    433.89 o 
  -1   4  11     4419.16     4163.59    299.56 o 
   0   4  11     1345.66     1313.87    138.57 o 
   1   4  11     9890.09    11161.57    691.38 o 
   2   4  11     4610.63     4493.93    642.80 o 
   3   4  11      285.64      287.20     49.49 o 
   4   4  11     4961.47     4187.16    226.26 o 
   5   4  11     8903.29     7816.84    379.98 o 
   6   4  11     3302.32     3160.25    193.93 o 
   7   4  11      101.09      190.91     54.96 o 
  -2   5  11     2733.51     2680.99    222.35 o 
  -1   5  11      518.15      376.04     77.50 o 
   0   5  11     4771.87     5087.84    365.88 o 
   1   5  11     3128.89     3271.49    264.13 o 
   2   5  11       66.18       56.54     53.62 o 
   3   5  11       15.04       24.35     28.37 o 
   4   5  11     2235.33     1943.91    132.96 o 
   5   5  11     5152.60     4651.49    253.19 o 
   6   5  11     1093.43      997.40     96.14 o 
   7   5  11      379.21      464.16     67.68 o 
  -1   6  11      467.16      540.10     97.22 o 
   0   6  11     4768.95     5418.44    397.37 o 
   1   6  11     1957.89     2169.45    210.30 o 
   2   6  11       32.30       55.88     56.76 o 
   3   6  11     1111.61     1084.76     93.61 o 
   4   6  11     3583.23     3143.33    188.78 o 
   5   6  11      975.97      936.09     91.68 o 
   6   6  11      401.72      403.79     65.49 o 
   1   7  11       85.71      148.36     73.70 o 
   2   7  11     1283.12     1351.34    174.94 o 
   3   7  11     2724.70     2999.39    273.77 o 
   4   7  11     2310.91     2043.26    145.16 o 
   5   7  11       28.82       63.10     36.78 o 
  -4  -6  12     1152.69     1282.97    172.53 o 
  -3  -6  12      304.50      386.29     62.45 o 
  -2  -6  12     1848.98     2027.60    144.65 o 
  -1  -6  12     4019.66     3599.15    217.76 o 
   0  -6  12      436.74      404.98     64.52 o 
   1  -6  12     1678.76     1581.08    134.44 o 
  -5  -5  12     2258.26     2478.94    253.83 o 
  -4  -5  12        2.94        9.13     57.05 o 
  -3  -5  12     2260.24     2507.58    251.57 o 
  -2  -5  12      707.03      729.98     78.04 o 
  -1  -5  12       46.28       67.69     35.18 o 
   0  -5  12       20.45       58.55     34.75 o 
   1  -5  12     1464.05     1383.65    121.00 o 
   2  -5  12     2678.88     2279.50    175.42 o 
   3  -5  12      765.34      883.09    103.40 o 
  -5  -4  12       59.60      123.59     68.30 o 
  -4  -4  12     1399.25     1435.42    177.87 o 
  -3  -4  12     2388.75     2383.62    238.35 o 
  -2  -4  12     1561.28     1676.80    251.28 o 
  -1  -4  12       36.07       65.27     36.82 o 
   0  -4  12     2489.96     2156.93    177.72 o 
   1  -4  12    10198.24     8639.21    746.38 o 
   2  -4  12     2406.80     2286.03    167.30 o 
   3  -4  12      375.60      414.83     76.54 o 
   4  -4  12     1872.04     2322.79    193.75 o 
  -5  -3  12      590.86      618.48    112.93 o 
  -4  -3  12     8752.29     9305.04    680.49 o 
  -3  -3  12     9609.58     9980.57    721.40 o 
  -2  -3  12       92.17       70.05     63.11 o 
  -1  -3  12     4927.05     5237.72    415.41 o 
   0  -3  12     4085.52     3821.07    692.11 o 
   1  -3  12     4964.69     4320.70    253.03 o 
   2  -3  12      176.71      251.28     58.87 o 
   3  -3  12     2836.24     3065.25    648.46 o 
   4  -3  12     3608.80     5069.65    437.25 o 
   5  -3  12     1552.91     1772.10    329.62 o 
  -5  -2  12     4033.25     4016.04    341.41 o 
  -4  -2  12     7434.02     6399.44    490.06 o 
  -3  -2  12     1072.18      985.46    136.38 o 
  -2  -2  12      256.42      329.58     87.29 o 
  -1  -2  12     2584.35     2587.70    411.50 o 
   0  -2  12     1189.85     1135.72     97.70 o 
   1  -2  12     2178.23     2075.81    256.39 o 
   2  -2  12      974.31     1050.38     99.94 o 
   4  -2  12     1864.80     2144.69    527.90 o 
   5  -2  12       25.00       39.72     51.62 o 
  -5  -1  12     1373.92     1224.83    153.61 o 
  -4  -1  12     3735.18     3541.24    302.48 o 
  -3  -1  12       20.18       21.55     46.24 o 
  -2  -1  12     3128.50     3037.60    264.94 o 
  -1  -1  12     1607.30     1851.05    187.58 o 
   0  -1  12      510.85      636.13     52.60 o 
   1  -1  12     1302.15     1503.05    147.55 o 
   2  -1  12     3553.65     4741.45    381.01 o 
   3  -1  12     5340.08     5374.24    269.30 o 
   4  -1  12      847.33      831.86    184.23 o 
   5  -1  12       86.82       72.31     33.67 o 
   6  -1  12     1938.69     2048.92    223.34 o 
  -5   0  12     1846.60     1789.10    187.73 o 
  -4   0  12        4.13       -5.72     19.96 o 
  -3   0  12     2800.05     2630.10    149.04 o 
  -2   0  12     6857.88     5962.02    286.27 o 
  -1   0  12     1917.76     1938.66    119.84 o 
   0   0  12        1.71       29.17     27.82 o 
   1   0  12     2749.75     2998.69    139.27 o 
   2   0  12    13569.95    12719.16    567.32 o 
   3   0  12     9280.52     8613.37    529.43 o 
   4   0  12     1687.18     1715.31    105.26 o 
   5   0  12     4207.78     4268.24    312.96 o 
   6   0  12     2021.89     2082.08    153.97 o 
  -5   1  12      304.77      320.01     81.08 o 
  -4   1  12      448.16      359.67     62.56 o 
  -3   1  12     9749.25     8518.39    393.44 o 
  -2   1  12    11413.48    10115.73    460.32 o 
  -1   1  12      709.01      670.46     63.94 o 
   0   1  12     3355.22     3731.01    365.15 o 
   1   1  12     6976.18     7624.53    295.34 o 
   2   1  12     5880.40     5696.12    232.95 o 
   3   1  12       44.67      101.37     45.54 o 
   4   1  12     1929.60     1906.28    167.20 o 
   5   1  12     3297.62     3233.05    197.00 o 
   6   1  12     1289.14     1288.99    113.45 o 
  -4   2  12     4173.61     3729.85    200.59 o 
  -3   2  12     3977.74     3695.23    196.06 o 
  -2   2  12      497.52      487.66     55.45 o 
  -1   2  12      225.79      177.65     38.82 o 
   0   2  12      928.83      950.64     78.93 o 
   1   2  12     1869.05     2001.23    171.80 o 
   2   2  12      676.79      702.01    110.15 o 
   3   2  12     1677.49     1468.11    151.97 o 
   4   2  12     6309.99     5825.04    294.91 o 
   5   2  12     1469.91     1307.79    110.33 o 
   6   2  12       16.38       33.71     36.28 o 
   7   2  12      516.62      436.32     70.58 o 
  -4   3  12      848.92      778.51     73.02 o 
  -3   3  12     2877.66     2813.90    161.49 o 
  -2   3  12       15.30       39.74     34.84 o 
  -1   3  12     2383.42     2304.22    191.09 o 
   0   3  12     3615.46     3977.91    287.95 o 
   1   3  12      299.59      341.78     71.07 o 
   2   3  12      519.74      462.40     80.17 o 
   3   3  12     5663.98     4955.14    532.57 o 
   4   3  12     8169.42     6784.52    394.01 o 
   5   3  12      486.46      518.99     71.16 o 
   6   3  12      327.14      288.48     61.24 o 
   7   3  12     1589.19     1601.43    291.89 o 
  -3   4  12       14.06       20.60     30.90 o 
  -2   4  12     4388.46     3747.74    278.52 o 
  -1   4  12     6346.39     6162.26    415.92 o 
   0   4  12     3327.68     3529.78    270.78 o 
   1   4  12      181.87      234.70     67.49 o 
   2   4  12     3892.66     4464.17    326.22 o 
   4   4  12     5084.81     4514.49    243.00 o 
   5   4  12      531.74      480.58     66.66 o 
   6   4  12     3635.60     3059.05    193.47 o 
  -2   5  12     3668.72     3405.67    268.95 o 
  -1   5  12     5622.23     5232.17    374.72 o 
   0   5  12      277.33      356.46     78.16 o 
   1   5  12      746.35      810.73    114.39 o 
   2   5  12     5344.40     6104.41    427.39 o 
   3   5  12     1624.00     1523.04    223.19 o 
   4   5  12       19.10       25.33     31.05 o 
   5   5  12     2682.46     2255.61    154.14 o 
   6   5  12     1142.52      993.80     99.74 o 
   0   6  12      564.38      545.94    102.92 o 
   1   6  12      415.93      432.79     94.89 o 
   2   6  12      693.23      735.71    119.36 o 
   3   6  12      314.79      438.93    101.97 o 
   4   6  12      855.80      783.04     81.89 o 
   5   6  12     3542.31     2986.73    188.85 o 
   2   7  12      700.65      869.09    140.39 o 
   3   7  12      504.59      522.28    113.73 o 
  -2  -6  13        0.59       45.66     35.87 o 
  -1  -6  13     1714.72     1710.03    133.75 o 
   0  -6  13     6146.99     5630.78    439.73 o 
  -4  -5  13     2257.25     2703.05    269.32 o 
  -3  -5  13      145.29      131.92     77.36 o 
  -2  -5  13      664.92      739.39    112.53 o 
  -1  -5  13     2314.94     2091.73    243.83 o 
   0  -5  13     2201.76     2073.46    152.98 o 
   1  -5  13       10.45       23.42     35.96 o 
   2  -5  13      976.57      979.58    106.79 o 
  -4  -4  13      805.44      916.79    141.93 o 
  -3  -4  13      379.17      424.91    104.89 o 
  -2  -4  13     1022.31     1239.29    164.57 o 
  -1  -4  13     2156.16     2050.28    398.24 o 
   0  -4  13      393.38      347.45     59.30 o 
   1  -4  13      372.73      385.52     64.51 o 
   2  -4  13     4605.71     4540.47    273.69 o 
   3  -4  13     2217.43     2192.17    360.33 o 
  -5  -3  13     2892.79     3233.28    302.12 o 
  -4  -3  13      111.72      151.28     82.32 o 
  -3  -3  13     3691.86     4000.19    346.31 o 
  -2  -3  13     5416.99     6161.97    481.30 o 
  -1  -3  13     2936.91     2543.72    406.42 o 
   0  -3  13      955.62      954.34     98.28 o 
   1  -3  13    11864.79    11125.79    569.57 o 
   2  -3  13     6584.93     6874.19    964.16 o 
   3  -3  13      544.30      700.67    105.37 o 
   4  -3  13      453.51      640.41    187.95 o 
  -5  -2  13       70.28       74.07     66.91 o 
  -4  -2  13     2777.95     2822.18    267.42 o 
  -3  -2  13     5233.19     4849.05    394.23 o 
  -2  -2  13      640.79      730.09    120.96 o 
  -1  -2  13       16.24        1.46     48.87 o 
   0  -2  13     2048.82     2095.65    144.36 o 
   1  -2  13     7331.99     8210.46   1089.51 o 
   2  -2  13     2120.85     2244.98    382.58 o 
   3  -2  13       28.68       38.08     39.92 o 
   4  -2  13     1049.90     1291.82    259.53 o 
   5  -2  13      845.03     1101.61    217.82 o 
  -5  -1  13      382.15      387.14     97.30 o 
  -4  -1  13     1296.98     1266.83    157.56 o 
  -3  -1  13     2298.11     2270.47    221.99 o 
  -2  -1  13     1358.77     1427.09    165.16 o 
  -1  -1  13      666.88      791.52    118.41 o 
   0  -1  13     4903.45     5515.03    291.54 o 
   1  -1  13     2508.30     2750.95    186.16 o 
   2  -1  13       73.76      111.11     49.45 o 
   3  -1  13      974.86     1096.83    186.30 o 
   4  -1  13      803.66      803.36     70.19 o 
   5  -1  13      588.07      686.51    101.64 o 
  -5   0  13     2928.07     2816.63    264.94 o 
  -4   0  13     7325.89     7584.31    563.40 o 
  -3   0  13     1759.55     1559.43    106.12 o 
  -2   0  13     1146.06     1115.17     86.83 o 
  -1   0  13     4237.17     4188.20    216.89 o 
   0   0  13     2321.71     2637.72    152.76 o 
   1   0  13     2868.70     3294.49    151.08 o 
   2   0  13     3530.66     3659.67    214.20 o 
   3   0  13     8762.06     8308.08    395.02 o 
   4   0  13     4833.30     4487.12    241.85 o 
   5   0  13      296.53      393.33     79.07 o 
   6   0  13     1961.82     2014.17    267.05 o 
  -4   1  13     2712.57     2694.63    314.68 o 
  -3   1  13        9.78      -12.49     22.90 o 
  -2   1  13     3639.47     3117.38    173.53 o 
  -1   1  13     5891.87     5864.64    287.96 o 
   0   1  13     2181.71     2327.72    140.21 o 
   1   1  13     1770.92     2022.87    139.74 o 
   2   1  13     8619.71     9252.17    427.03 o 
   3   1  13     8842.99     9266.35    979.03 o 
   4   1  13      305.61      348.39     77.90 o 
   5   1  13      397.00      400.39     63.86 o 
   6   1  13     1010.56     1056.42    104.47 o 
  -4   2  13      139.10      207.55     44.93 o 
  -3   2  13     1747.57     1549.31    108.43 o 
  -2   2  13     4665.71     3995.71    212.08 o 
  -1   2  13      671.84      616.16     64.14 o 
   0   2  13      112.82      125.57     49.67 o 
   1   2  13     1254.92     1437.24    141.71 o 
   2   2  13     2842.98     3021.70    389.37 o 
   3   2  13     3088.55     3111.83    180.98 o 
   4   2  13       37.99       79.33     37.59 o 
   5   2  13      902.91      844.25     88.98 o 
   6   2  13     1069.41      923.98     97.69 o 
  -3   3  13     3048.65     2644.83    212.71 o 
  -2   3  13     2724.23     2365.58    196.71 o 
  -1   3  13      325.59      316.43     67.35 o 
   0   3  13      622.60      618.84     91.01 o 
   1   3  13     2963.78     3362.28    258.36 o 
   2   3  13     7197.32     8129.23    525.42 o 
   3   3  13        7.82       37.91     30.45 o 
   4   3  13     4210.60     3421.47    199.74 o 
   5   3  13     3141.21     2716.01    176.03 o 
   6   3  13      490.99      514.87     73.86 o 
  -2   4  13     2636.04     2672.15    221.91 o 
  -1   4  13     1428.54     1264.64    138.79 o 
   0   4  13     5954.18     6020.77    413.73 o 
   1   4  13     2343.20     2434.46    211.69 o 
   2   4  13      249.92      356.68     79.62 o 
   3   4  13     1512.33     1452.14    200.04 o 
   4   4  13     7030.50     6179.80    706.53 o 
   5   4  13     5255.92     4204.30    238.01 o 
   6   4  13      165.74      240.57     57.04 o 
  -1   5  13     1988.36     1725.99    174.51 o 
   0   5  13     3451.36     3412.46    275.97 o 
   1   5  13      359.24      491.60     91.75 o 
   2   5  13       40.89       53.76     53.62 o 
   3   5  13     4654.20     5128.59    376.91 o 
   4   5  13     5619.08     5014.29    313.55 o 
   5   5  13      303.83      327.32     59.80 o 
   1   6  13      236.26      312.49     89.63 o 
   2   6  13      691.48      848.20    129.51 o 
   3   6  13     1664.54     1881.87    199.34 o 
   4   6  13     2319.37     2250.26    171.44 o 
  -2  -5  14     1057.44     1188.74    162.09 o 
  -1  -5  14       15.01       37.81     39.63 o 
   0  -5  14     2452.31     2130.37    211.76 o 
   1  -5  14     2662.36     2393.63    175.89 o 
  -4  -4  14     1929.07     2317.07    247.04 o 
  -3  -4  14     1196.08     1466.17    186.27 o 
  -2  -4  14      128.37      250.69     90.36 o 
  -1  -4  14     2197.14     1930.11    296.45 o 
   0  -4  14     5254.76     4890.85    565.55 o 
   1  -4  14     1421.66     1280.48    116.96 o 
   2  -4  14        3.54       15.35     35.67 o 
  -4  -3  14     2191.00     2455.86    253.98 o 
  -3  -3  14       78.27      121.18     73.70 o 
  -2  -3  14      642.70      774.72    131.19 o 
  -1  -3  14     5759.16     7405.35    563.33 o 
   0  -3  14     7836.79     8633.57    963.14 o 
   1  -3  14      332.40      351.57     62.88 o 
   2  -3  14     3667.86     4342.04    365.81 o 
   3  -3  14     3085.89     4208.22    370.63 o 
  -4  -2  14     2176.14     2405.53    244.78 o 
  -3  -2  14      374.87      394.23    101.46 o 
  -2  -2  14     2837.80     3295.30    296.05 o 
  -1  -2  14     4524.56     5082.21    407.89 o 
   0  -2  14      365.27      422.04     62.41 o 
   1  -2  14      775.79      900.56    105.51 o 
   2  -2  14     4148.98     5190.17    414.53 o 
   3  -2  14      522.87      494.94     79.24 o 
   4  -2  14      262.16      290.45     74.94 o 
  -4  -1  14       46.85       58.51     66.18 o 
  -3  -1  14     1498.42     1488.08    174.87 o 
  -2  -1  14      656.83      849.59    133.75 o 
  -1  -1  14       65.28      138.71     69.03 o 
   0  -1  14       10.21       48.79     56.61 o 
   1  -1  14     2196.56     2401.91    161.32 o 
   2  -1  14     7067.73     8548.51    615.99 o 
   3  -1  14      663.14      715.56    147.44 o 
   4  -1  14     1013.26     1084.49    255.73 o 
   5  -1  14     1538.38     1653.89    404.67 o 
  -4   0  14      842.19      952.59    139.44 o 
  -3   0  14     3685.42     3362.57    294.67 o 
  -2   0  14     1101.63     1076.11    141.12 o 
  -1   0  14      299.37      332.28     83.78 o 
   0   0  14     5214.63     6413.20    310.66 o 
   1   0  14    12312.44    14004.30    653.46 o 
   2   0  14     2552.00     2867.67    174.42 o 
   3   0  14      202.36      216.48     41.84 o 
   4   0  14     2370.45     2457.53    519.24 o 
   5   0  14     1942.51     2017.08    357.67 o 
  -3   1  14     5412.87     5176.77    266.07 o 
  -2   1  14       85.07       86.55     46.35 o 
  -1   1  14     1745.70     1797.18    120.69 o 
   0   1  14     5121.71     5718.39    284.55 o 
   1   1  14     7671.88     9378.60    582.10 o 
   2   1  14      820.16      874.62     83.31 o 
   3   1  14     3709.83     4193.18    387.83 o 
   4   1  14     4139.57     4189.90    716.17 o 
   5   1  14      714.62      772.63    125.09 o 
  -3   2  14     1626.37     1545.93    111.90 o 
  -2   2  14      106.89      117.43     37.64 o 
  -1   2  14     2812.58     3015.68    233.96 o 
   0   2  14     1932.02     2112.69    183.20 o 
   1   2  14      414.92      522.06     86.27 o 
   2   2  14     2197.28     2751.26    222.79 o 
   3   2  14     2680.89     2747.07    168.62 o 
   4   2  14      594.29      604.62     74.70 o 
   5   2  14       10.97       39.07     35.91 o 
   6   2  14      161.00      171.74     53.60 o 
  -2   3  14     1428.22     1339.14    140.39 o 
  -1   3  14      605.47      615.12     91.82 o 
   0   3  14      757.76      874.50    110.44 o 
   1   3  14      159.89      173.26     61.87 o 
   2   3  14     4067.09     4592.81    332.43 o 
   3   3  14     5770.48     5696.77    446.34 o 
   4   3  14      642.34      656.66     77.72 o 
   5   3  14      184.15      234.88     57.25 o 
  -1   4  14     2807.69     2830.00    236.30 o 
   0   4  14       26.64       43.61     44.05 o 
   1   4  14     5411.94     6064.82    420.16 o 
   2   4  14     9925.47    11220.22    706.50 o 
   3   4  14     4086.35     4185.50    318.19 o 
   4   4  14      357.63      336.14     62.11 o 
   5   4  14     2308.09     1939.74    141.75 o 
   0   5  14      914.09     1001.45    126.59 o 
   1   5  14     3165.37     3229.19    267.71 o 
   2   5  14     3413.32     4068.63    317.60 o 
   3   5  14        1.88       27.25     48.06 o 
   4   5  14     1248.78     1122.56    101.28 o 
  -2  -4  15     2006.40     2642.20    268.15 o 
  -1  -4  15     1219.63     1400.43    181.01 o 
   0  -4  15      670.58      767.90     88.02 o 
   1  -4  15     2943.58     2962.57    199.97 o 
  -3  -3  15     3733.88     4058.33    357.92 o 
  -2  -3  15      929.65     1123.15    158.29 o 
  -1  -3  15      503.96      780.34    133.60 o 
   0  -3  15     4640.17     5563.07    448.28 o 
   1  -3  15     5101.37     5370.27    393.71 o 
   2  -3  15     1158.98     1105.59    206.06 o 
  -3  -2  15     1465.81     1495.39    185.83 o 
  -2  -2  15        1.83       43.75     60.34 o 
  -1  -2  15     2297.12     2846.44    268.37 o 
   0  -2  15     8753.59    10558.21    760.04 o 
   1  -2  15     1146.43     1260.99    110.99 o 
   2  -2  15      109.44      139.96     49.61 o 
   3  -2  15      992.50     1068.48    334.48 o 
  -3  -1  15        9.54      -19.14     52.15 o 
  -2  -1  15      957.71     1035.86    144.92 o 
  -1  -1  15     1390.11     1496.85    173.63 o 
   0  -1  15     2709.60     3195.08    285.39 o 
   1  -1  15      185.72      221.18     79.55 o 
   2  -1  15      293.85      280.99     62.77 o 
   3  -1  15      667.08      734.18    207.19 o 
   4  -1  15     1488.11     1474.42    327.13 o 
  -3   0  15       22.88       -8.77     51.06 o 
  -2   0  15     2199.68     2365.43    232.58 o 
  -1   0  15     7483.91     8161.00    598.02 o 
   0   0  15      560.88      744.77    117.09 o 
   1   0  15     1702.33     2149.58    215.26 o 
   2   0  15     6788.47     7730.81    748.35 o 
   3   0  15     1757.98     1985.01    223.74 o 
   4   0  15      200.00      240.20     55.60 o 
   5   0  15     1610.69     1885.15    376.77 o 
  -3   1  15     3423.29     3096.14    314.61 o 
  -2   1  15     4651.84     4565.87    241.38 o 
  -1   1  15      452.90      554.39     66.12 o 
   0   1  15      498.60      549.23     86.78 o 
   1   1  15     5869.20     6820.33    445.50 o 
   2   1  15     5045.96     5595.65    378.16 o 
   3   1  15      791.13      919.48     90.27 o 
   4   1  15       31.87       67.73     41.12 o 
   5   1  15     3410.98     3917.93    754.63 o 
  -2   2  15      468.13      474.87     82.32 o 
  -1   2  15      102.95      145.80     53.40 o 
   0   2  15     1403.33     1567.41    152.59 o 
   1   2  15     5368.02     6148.46    413.58 o 
   2   2  15     2892.59     3269.30    254.05 o 
   3   2  15       75.48       75.91     40.01 o 
   4   2  15      922.97      882.02     90.58 o 
   5   2  15      611.27      631.47     83.67 o 
  -1   3  15      776.45      816.58    108.18 o 
   0   3  15     3839.46     4337.22    318.55 o 
   1   3  15     2354.26     2674.05    223.81 o 
   2   3  15       41.15      150.98     65.59 o 
   3   3  15      803.76      902.40    121.69 o 
   4   3  15     2086.01     2026.25    144.79 o 
   5   3  15     1087.60     1094.45    104.31 o 
   0   4  15     2790.91     2879.52    241.78 o 
   1   4  15     2292.72     2680.11    231.04 o 
   2   4  15     1558.83     1912.04    186.56 o 
   3   4  15     8425.78     9017.32    589.55 o 
   4   4  15     2589.60     2490.18    166.51 o 
   2   5  15     2823.61     3161.99    266.32 o 
  -1  -3  16     5160.02     6186.88    496.05 o 
   0  -3  16        3.61       50.11     66.84 o 
   1  -3  16     1505.47     1652.19    135.48 o 
  -2  -2  16     3339.42     3932.33    347.26 o 
  -1  -2  16     1007.06     1340.31    172.39 o 
   0  -2  16      494.34      586.34    119.06 o 
   1  -2  16     2392.16     2807.50    270.12 o 
   2  -2  16     1392.27     1576.91    134.73 o 
  -2  -1  16     1258.01     1292.03    169.68 o 
  -1  -1  16       68.98       99.41     69.32 o 
   0  -1  16     3592.36     4179.15    353.69 o 
   1  -1  16     2067.90     2221.97    224.54 o 
   2  -1  16       23.26       67.90     57.27 o 
   3  -1  16      258.02      234.92     66.24 o 
  -2   0  16      262.68      273.41     92.33 o 
  -1   0  16     1407.84     1558.79    176.99 o 
   0   0  16     5435.14     6222.30    477.72 o 
   1   0  16     3085.33     3528.90    307.45 o 
   3   0  16     2650.00     3470.97    321.33 o 
   4   0  16     3196.58     4223.12    383.85 o 
  -2   1  16      538.33      601.68    117.90 o 
   0   1  16     9575.87    11746.22    717.16 o 
   1   1  16        8.70       26.37     43.39 o 
   2   1  16     2700.37     2968.49    234.04 o 
   3   1  16     2768.86     2900.29    178.44 o 
   4   1  16      675.51      767.22    109.57 o 
  -1   2  16     1627.58     1651.48    161.07 o 
   1   2  16      388.09      539.73     93.13 o 
   2   2  16     2236.07     2474.56    211.03 o 
   3   2  16      422.41      479.03     89.63 o 
   4   2  16       73.47      142.63     47.22 o 
   0   3  16       50.18       51.57     44.63 o 
   1   3  16     2954.27     3455.12    272.39 o 
   2   3  16     3201.93     3499.32    276.62 o 
   3   3  16      183.32      225.64     70.93 o 
   0  -1  17      357.62      487.14    109.93 o 
   1  -1  17      622.09      680.20    122.06 o 
   1   2  17      554.72      705.77    107.89 o 
   2   2  17        7.58       35.35     43.83 o 
                                                 
